# Supplementary material for: 5-(4-Methyl-3-nitro­phen­yl)-1H-tetra­zole
Source: Acta Crystallogr Sect E Struct Rep Online. 2008 Jul 9;64(Pt 8):o1445. doi: 10.1107/S1600536808018825 (PMC2962076; doi:10.1107/S1600536808018825)
Supplement: Supplementary file 2 [file e-64-o1445-Isup2.hkl]

# 
# h,k,l, Fc-squared, Fo-squared, sigma(Fo-squared) and status flag 
# 
data_I
_shelx_title ' 1 in P2(1)/c' 
_shelx_refln_list_code          4 
_shelx_F_calc_maximum      200.07 
_exptl_crystal_F_000       424.00 
_reflns_d_resolution_high  0.7700 
 
loop_ 
 _symmetry_equiv_pos_as_xyz 
 'x, y, z' 
 '-x, y+1/2, -z+1/2' 
 '-x, -y, -z' 
 'x, -y-1/2, z-1/2' 
 
_cell_length_a     4.9642 
_cell_length_b    16.9816 
_cell_length_c    10.8036 
_cell_angle_alpha  90.000 
_cell_angle_beta  100.715 
_cell_angle_gamma  90.000 
 
_shelx_F_squared_multiplier     1.000 
 
loop_ 
 _refln_index_h 
 _refln_index_k 
 _refln_index_l 
 _refln_F_squared_calc 
 _refln_F_squared_meas 
 _refln_F_squared_sigma 
 _refln_observed_status 
   1   0   0     1023.38      718.70    221.89 o 
   2   0   0       23.74       19.63      1.98 o 
   3   0   0      590.45      699.77     54.22 o 
   5   0   0      162.96      137.32     19.43 o 
   6   0   0      117.49      140.46     28.17 o 
   1   1   0     2181.12     2667.78     79.45 o 
   2   1   0     1229.09     1239.72     32.56 o 
   3   1   0        7.43       17.01      4.56 o 
   4   1   0        8.44       13.16      5.19 o 
   5   1   0        9.43       18.28      8.83 o 
   6   1   0       63.39       66.28     14.39 o 
   1   2   0      935.90      778.38     16.01 o 
   2   2   0      190.10      194.02      9.61 o 
   3   2   0        4.25        4.49      3.12 o 
   4   2   0       80.22       55.90      9.99 o 
   5   2   0       11.44       24.93      7.07 o 
   6   2   0       43.79       31.66      8.82 o 
   1   3   0      219.56      137.37     13.65 o 
   2   3   0       66.33       58.15      4.42 o 
   3   3   0     1074.01     1035.62     34.74 o 
   4   3   0      226.06      190.82     15.37 o 
   5   3   0       17.37       32.01      7.76 o 
   6   3   0        2.60        0.74      4.73 o 
   0   4   0     3961.77     3414.76    178.31 o 
   2   4   0      694.86      785.44     28.81 o 
   3   4   0      492.04      530.98     23.03 o 
   4   4   0      156.97      159.39      9.28 o 
   5   4   0        2.75       12.48      6.63 o 
   6   4   0        6.91       20.27     14.18 o 
   1   5   0      622.04      451.17     25.19 o 
   2   5   0       37.64       46.61      3.06 o 
   3   5   0      295.08      341.10     18.20 o 
   4   5   0      304.26      311.62     18.15 o 
   5   5   0        1.01       -5.02      7.88 o 
   6   5   0        0.28        1.31     11.95 o 
   0   6   0        0.63        1.18      2.05 o 
   1   6   0        9.42        8.23      1.17 o 
   2   6   0      239.24      203.09     10.74 o 
   3   6   0       12.04       12.55      2.17 o 
   4   6   0        6.13       10.14      2.61 o 
   5   6   0        8.82       11.39      4.13 o 
   6   6   0        8.89       12.66      4.86 o 
   1   7   0      298.36      307.97     14.21 o 
   2   7   0      233.06      251.07     13.29 o 
   3   7   0       67.21       66.04      5.64 o 
   4   7   0       81.21       76.09      6.60 o 
   5   7   0        4.73       26.81     10.06 o 
   6   7   0        0.00        8.08      8.44 o 
   0   8   0     1627.56     2228.56    147.60 o 
   1   8   0      331.87      323.72     13.81 o 
   2   8   0       16.29       14.40      2.03 o 
   3   8   0        3.39        4.48      2.22 o 
   4   8   0        3.23        2.23      2.61 o 
   5   8   0       10.09       12.52      4.15 o 
   1   9   0     1976.74     2060.68     59.28 o 
   2   9   0       30.54       30.54      2.43 o 
   3   9   0        7.83       11.11      4.66 o 
   4   9   0      190.02      221.19     16.08 o 
   5   9   0        8.77       17.61      9.42 o 
   0  10   0      373.98      383.48     21.45 o 
   1  10   0        0.10       -0.53      0.82 o 
   2  10   0       29.18       32.18      3.16 o 
   3  10   0      134.34      132.78     14.84 o 
   4  10   0       26.97       25.64      4.46 o 
   5  10   0        0.47        1.27      4.40 o 
   1  11   0       33.18       29.81      2.61 o 
   2  11   0       31.91       27.05      2.66 o 
   3  11   0      186.44      179.72      9.29 o 
   4  11   0       53.41       51.61      6.03 o 
   5  11   0       27.76       24.11      9.57 o 
   0  12   0      478.35      410.01     43.55 o 
   1  12   0        2.22        2.42      2.36 o 
   2  12   0     1277.91     1411.83     62.65 o 
   3  12   0      114.00      104.25     10.08 o 
   4  12   0      192.39      206.89     16.80 o 
   5  12   0        3.68        4.54      4.62 o 
   1  13   0      138.26      124.44      6.63 o 
   2  13   0      169.85      181.75     10.01 o 
   3  13   0       17.03       26.97      4.66 o 
   4  13   0       97.92      117.92     12.46 o 
   5  13   0       11.20        6.80     14.94 o 
   0  14   0       90.32       78.90     13.47 o 
   1  14   0        0.34        1.66      2.34 o 
   2  14   0        0.66        3.71      2.59 o 
   3  14   0       79.60       75.12     10.43 o 
   4  14   0       10.75       23.96     11.14 o 
   1  15   0      227.08      202.63     12.83 o 
   2  15   0        9.78       17.84      3.49 o 
   3  15   0        4.15        7.74      4.09 o 
   4  15   0        7.98        7.31      5.52 o 
   0  16   0      228.17      188.11     25.91 o 
   1  16   0       62.22       46.81      4.97 o 
   2  16   0       16.80       16.41      4.03 o 
   3  16   0        3.23        0.47      3.35 o 
   4  16   0        1.48        6.75      5.44 o 
   1  17   0        0.51        0.15      3.86 o 
   2  17   0        0.37        4.05      4.42 o 
   3  17   0        0.47       -0.46      5.63 o 
   4  17   0        3.83       11.21      6.62 o 
   0  18   0       87.00       61.87     13.62 o 
   1  18   0       16.66       27.81     20.93 o 
   2  18   0        9.18        2.05      4.68 o 
   3  18   0        0.32       13.51      9.98 o 
   1  19   0       49.20       57.48     10.80 o 
   2  19   0        0.52        3.01      4.42 o 
   3  19   0        0.40        4.16      6.59 o 
   0  20   0       15.88        8.80      8.14 o 
   1  20   0        1.64        6.85      5.91 o 
   2  20   0        4.42        2.69      5.62 o 
   1  21   0       11.39        8.22      6.92 o 
   0  22   0        4.98       -4.25      9.72 o 
  -6   1   1       16.38       15.87      6.22 o 
  -5   1   1       52.75       67.51     10.68 o 
  -4   1   1        0.11        2.10      5.48 o 
  -3   1   1      197.03      193.98     10.01 o 
  -2   1   1      196.07      196.74      8.26 o 
  -1   1   1     2760.54     3025.13     69.87 o 
   1   1   1      195.76      145.06     11.53 o 
   2   1   1      120.24      108.83     20.96 o 
   3   1   1        1.57        3.41      1.77 o 
   4   1   1        2.13       19.55      6.14 o 
   5   1   1       32.35       25.18      7.00 o 
   6   1   1        4.68        0.01      7.42 o 
  -6   2   1       36.79       38.15     10.45 o 
  -5   2   1       89.42       98.83     25.51 o 
  -4   2   1      402.77      435.64     30.99 o 
  -3   2   1      325.94      331.17     13.71 o 
  -2   2   1      786.84      752.59     30.06 o 
  -1   2   1      335.26      320.26     12.47 o 
   0   2   1      900.10      942.82     24.61 o 
   1   2   1      177.09      165.52     10.19 o 
   2   2   1       54.39       57.31      4.43 o 
   3   2   1       32.72       34.52      3.57 o 
   4   2   1       82.95       66.78      5.86 o 
   5   2   1      119.85      107.93     13.84 o 
   6   2   1       10.09        8.48      7.43 o 
  -6   3   1       33.77       22.79      8.90 o 
  -5   3   1        1.03        1.00      5.40 o 
  -4   3   1        1.97        6.15      4.63 o 
  -3   3   1      775.42      797.80     64.48 o 
  -2   3   1        2.91        3.40      1.19 o 
  -1   3   1      190.52      176.29      6.26 o 
   0   3   1     4600.13     3880.75     62.29 o 
   1   3   1     1825.70     1762.01     44.42 o 
   2   3   1     1194.16     1347.34     62.46 o 
   3   3   1      135.11      168.39     18.56 o 
   4   3   1        0.03       -1.62      2.39 o 
   5   3   1        0.19        3.19      3.99 o 
   6   3   1        0.38       13.69      9.26 o 
  -6   4   1       15.59       17.45      7.94 o 
  -5   4   1       40.50       32.04     12.06 o 
  -4   4   1      128.26      107.68      9.64 o 
  -3   4   1       59.60       55.83      3.64 o 
  -2   4   1      119.18      108.52      4.31 o 
  -1   4   1     1154.23     1152.96     26.60 o 
   0   4   1      207.58      180.20      7.35 o 
   1   4   1      110.22       95.22      6.06 o 
   2   4   1      213.94      224.89      9.50 o 
   3   4   1      199.95      198.78      9.23 o 
   4   4   1       14.06       17.48     12.03 o 
   5   4   1       40.31       34.10      9.06 o 
   6   4   1        0.22       -6.63      6.63 o 
  -6   5   1        2.26       11.50      6.21 o 
  -5   5   1        1.50       14.61      4.39 o 
  -4   5   1        9.84       10.13      3.10 o 
  -3   5   1      277.89      307.08     11.52 o 
  -2   5   1       34.76       30.98      2.11 o 
  -1   5   1       13.42        9.88      1.95 o 
   0   5   1      352.52      375.71     24.14 o 
   1   5   1       23.73       24.82      3.00 o 
   2   5   1       83.39       70.59      6.96 o 
   3   5   1       11.28       20.27      6.85 o 
   4   5   1       28.81       37.50      5.88 o 
   5   5   1        0.23       -0.38      3.27 o 
   6   5   1        0.34        4.24      5.26 o 
  -6   6   1        1.06       -3.24      3.89 o 
  -5   6   1       54.26       56.53      6.91 o 
  -4   6   1      276.24      293.46     18.90 o 
  -3   6   1        2.48        4.41      2.48 o 
  -2   6   1      603.90      634.51     36.58 o 
  -1   6   1      278.92      331.04     23.61 o 
   0   6   1       37.45       33.46      2.03 o 
   1   6   1      145.83      138.89      4.26 o 
   2   6   1      107.90      121.69      6.79 o 
   3   6   1        3.11        4.66      5.14 o 
   4   6   1        2.09        7.81      2.77 o 
   5   6   1      118.17      120.05     47.24 o 
  -6   7   1       25.01        7.50      7.75 o 
  -5   7   1        8.90       19.16      4.39 o 
  -4   7   1       13.96       18.59      3.60 o 
  -3   7   1       16.04       26.39      3.40 o 
  -2   7   1       13.60       16.77      1.65 o 
  -1   7   1      249.42      263.90     10.89 o 
   0   7   1       55.88       52.23      3.90 o 
   1   7   1        2.29        2.10      1.45 o 
   2   7   1        1.73        4.40      2.30 o 
   3   7   1       28.42       22.81      3.92 o 
   4   7   1        8.82       15.06      3.28 o 
   5   7   1        0.24        5.62      6.37 o 
  -5   8   1       58.74       42.84      8.06 o 
  -4   8   1      149.40      161.05     10.96 o 
  -3   8   1        1.46        3.86      2.05 o 
  -2   8   1      225.99      217.17     10.34 o 
  -1   8   1      199.46      188.80     22.39 o 
   0   8   1        1.64        1.21      0.94 o 
   1   8   1        9.10       11.37      1.65 o 
   2   8   1       23.84       20.88      2.41 o 
   3   8   1        0.37        3.54      3.23 o 
   4   8   1        3.70        5.03      4.58 o 
   5   8   1       38.32       36.54      5.78 o 
  -5   9   1       38.77       38.69      8.54 o 
  -4   9   1       51.51       44.94      5.80 o 
  -3   9   1       18.19       21.65      3.25 o 
  -2   9   1        9.58       11.77      1.58 o 
  -1   9   1        1.33       12.13      4.40 o 
   0   9   1      702.04      766.83     43.73 o 
   1   9   1      391.99      385.69     12.98 o 
   2   9   1      116.93      103.86      8.99 o 
   3   9   1        0.69        3.49      4.50 o 
   4   9   1        3.66        1.55      2.40 o 
   5   9   1       61.35       53.12      7.28 o 
  -5  10   1        2.55        6.17      5.86 o 
  -4  10   1        0.62        0.31      2.72 o 
  -3  10   1       12.81       20.92      3.39 o 
  -2  10   1      310.70      325.75     14.84 o 
  -1  10   1       62.05       47.10      4.38 o 
   0  10   1       92.11       70.68     14.25 o 
   1  10   1       36.85       41.01      2.95 o 
   2  10   1      104.97      114.79      5.11 o 
   3  10   1        8.31       15.85      2.90 o 
   4  10   1        0.01        3.87      3.47 o 
   5  10   1       18.16       19.54      6.66 o 
  -5  11   1       54.54       43.05     14.49 o 
  -4  11   1      227.64      265.25     26.83 o 
  -3  11   1       66.69       53.50      5.45 o 
  -2  11   1        0.02        0.52      2.00 o 
  -1  11   1      625.26      612.65     24.97 o 
   0  11   1       60.92       52.39      3.35 o 
   1  11   1       39.90       43.72      5.44 o 
   2  11   1       13.87       20.98      3.35 o 
   3  11   1        2.79        1.54      2.30 o 
   4  11   1        0.08       -1.45      2.68 o 
   5  11   1       34.55       44.16      9.96 o 
  -5  12   1       14.71       24.56      6.01 o 
  -4  12   1       19.04       37.75      6.09 o 
  -3  12   1       32.85       36.31      5.50 o 
  -2  12   1      316.39      335.28     21.46 o 
  -1  12   1      104.07      108.99      8.38 o 
   0  12   1        2.39        4.19      2.73 o 
   1  12   1       21.89       20.77      3.88 o 
   2  12   1      127.32      123.99      6.60 o 
   3  12   1      126.34      135.84     14.45 o 
   4  12   1        8.91       10.13      6.79 o 
   5  12   1        0.54       -4.30      8.39 o 
  -5  13   1        1.67        1.19      5.07 o 
  -4  13   1        2.53        6.25      4.22 o 
  -3  13   1      355.73      363.69     21.95 o 
  -2  13   1        6.74       12.62      6.93 o 
  -1  13   1       24.64       17.18      2.81 o 
   0  13   1      198.10      187.80      9.14 o 
   1  13   1       26.77       23.28      2.48 o 
   2  13   1      167.27      160.65     10.46 o 
   3  13   1       55.98       48.00      5.71 o 
   4  13   1       88.21       89.72      9.38 o 
   5  13   1       18.17       21.13      6.42 o 
  -4  14   1       12.78       19.66      7.11 o 
  -3  14   1        1.32        9.18      5.45 o 
  -2  14   1      281.95      281.21     14.24 o 
  -1  14   1       64.16       47.58      4.43 o 
   0  14   1       24.52       23.18      3.95 o 
   1  14   1        0.11        3.72      5.73 o 
   2  14   1       74.96       83.44      6.54 o 
   3  14   1       42.46       45.30      6.78 o 
   4  14   1        2.75        5.03      4.45 o 
  -4  15   1        0.18        1.26      6.39 o 
  -3  15   1       48.92       56.04      9.21 o 
  -2  15   1       23.17       25.44      4.14 o 
  -1  15   1      118.92       97.02      7.25 o 
   0  15   1      121.19      151.32     10.27 o 
   1  15   1       49.06       53.66      8.50 o 
   2  15   1       71.11       69.48      6.23 o 
   3  15   1       82.19       81.06      9.93 o 
   4  15   1        1.79       15.22      7.13 o 
  -4  16   1        0.04        7.57      5.56 o 
  -3  16   1       11.72       11.76      5.08 o 
  -2  16   1       39.13       32.63      5.02 o 
  -1  16   1      211.90      157.76     13.59 o 
   0  16   1       71.04       58.95      8.34 o 
   1  16   1        3.36        6.53      5.72 o 
   2  16   1      115.42      122.67      9.99 o 
   3  16   1       29.72       38.98     15.33 o 
   4  16   1       10.13       20.90      6.99 o 
  -4  17   1        0.12       -7.17      7.17 o 
  -3  17   1        3.72        3.17      6.91 o 
  -2  17   1        4.53        4.86      3.31 o 
  -1  17   1        0.34       11.39      4.54 o 
   0  17   1       17.38       16.16      5.82 o 
   1  17   1        1.42       -3.73      4.50 o 
   2  17   1        4.59        4.56      4.52 o 
   3  17   1        0.16       -1.35      4.20 o 
  -3  18   1        5.65       21.06      6.54 o 
  -2  18   1       14.67       20.67      5.93 o 
  -1  18   1        0.49        1.16      4.49 o 
   0  18   1        1.95       -0.12      2.89 o 
   1  18   1        0.27        1.58      3.98 o 
   2  18   1        0.05       -2.22      5.37 o 
   3  18   1        0.06        3.80      5.77 o 
  -3  19   1        2.92       -6.08      6.88 o 
  -2  19   1        4.22       13.13      7.64 o 
  -1  19   1        0.05       -3.84      7.06 o 
   0  19   1        0.10       -4.30      6.35 o 
   1  19   1        0.51        2.63     12.72 o 
   2  19   1        7.68       10.79      4.32 o 
   3  19   1        2.85       10.23      7.32 o 
  -2  20   1       27.97       39.26      9.94 o 
  -1  20   1        1.12        1.24      5.08 o 
   0  20   1        1.89       -1.47      5.06 o 
   1  20   1       10.42       17.43     12.36 o 
   2  20   1        0.00       -1.67      7.57 o 
  -1  21   1        2.71        3.24     11.82 o 
   0  21   1        0.38        1.72      4.12 o 
   1  21   1        0.07       -1.23      5.36 o 
  -5   0   2      410.73      450.11     56.93 o 
  -4   0   2       13.09       24.06      7.17 o 
  -3   0   2      443.87      373.53     17.83 o 
  -1   0   2     8731.60     8006.37    357.05 o 
   0   0   2     1917.02     1245.93     25.44 o 
   1   0   2    40029.61    48125.15   2790.75 o 
   2   0   2        6.11        6.36      2.46 o 
   3   0   2      435.62      400.60     74.89 o 
   5   0   2        0.00       -8.24      8.24 o 
   6   0   2       41.85       61.07     17.92 o 
  -6   1   2       94.46       98.04     16.95 o 
  -5   1   2       33.62       46.18     12.18 o 
  -4   1   2       62.93       76.62     12.85 o 
  -3   1   2       96.38      104.66     11.84 o 
  -2   1   2      255.98      262.08      9.44 o 
  -1   1   2     1082.41     1012.37     55.21 o 
   0   1   2      428.88      386.86     14.13 o 
   1   1   2     9141.27     9807.29    235.71 o 
   2   1   2      880.46      933.99     37.55 o 
   3   1   2      174.73      151.99      7.30 o 
   4   1   2       17.77       12.69      6.19 o 
   5   1   2        0.03       -8.24      8.24 o 
   6   1   2        0.60       -0.35      5.04 o 
  -6   2   2       13.74       11.70      7.30 o 
  -5   2   2      132.54      131.65     14.95 o 
  -4   2   2        0.33        0.10      2.56 o 
  -3   2   2       62.75       61.08      4.93 o 
  -2   2   2       91.59      100.31      3.44 o 
  -1   2   2      252.89      205.84     11.23 o 
   0   2   2     2355.97     1937.98     68.98 o 
   1   2   2     2200.56     2236.21     55.86 o 
   2   2   2        3.33        1.08      1.03 o 
   3   2   2       73.25       66.27      5.60 o 
   4   2   2       87.13       70.64     16.92 o 
   5   2   2       15.71       19.43      6.40 o 
   6   2   2        0.55       -3.63      9.42 o 
  -6   3   2       24.80       27.13      7.39 o 
  -5   3   2       91.96       85.18     12.02 o 
  -4   3   2       63.56       63.20     12.70 o 
  -3   3   2       24.31       23.06      2.74 o 
  -2   3   2     1590.48     1868.70     43.44 o 
  -1   3   2     1077.51      997.72     95.68 o 
   0   3   2      714.40      731.92     38.67 o 
   1   3   2       88.26       77.69      4.36 o 
   2   3   2       12.40       11.30      2.25 o 
   3   3   2       12.52       15.72      1.92 o 
   4   3   2      303.55      294.18     27.27 o 
   5   3   2      192.81      174.63     40.65 o 
   6   3   2        1.61       -5.50      6.80 o 
  -6   4   2       16.90       17.06      7.96 o 
  -5   4   2       15.92       27.69     10.49 o 
  -4   4   2       60.21       69.23      5.90 o 
  -3   4   2      287.27      372.04     15.03 o 
  -2   4   2        4.57        5.39      2.73 o 
  -1   4   2        4.36        4.69      1.16 o 
   0   4   2      612.57      584.33     16.98 o 
   1   4   2      769.72      742.70     53.93 o 
   2   4   2       78.20       83.69      4.40 o 
   3   4   2      295.57      306.30     24.49 o 
   4   4   2      167.36      143.82      7.63 o 
   5   4   2       20.16       25.03     10.95 o 
  -6   5   2        0.84       10.60      7.18 o 
  -5   5   2      187.64      174.77     12.14 o 
  -4   5   2        3.10        7.76      2.70 o 
  -3   5   2      260.29      286.97     27.74 o 
  -2   5   2     2298.20     2670.72     72.23 o 
  -1   5   2      160.15      143.16      6.16 o 
   0   5   2        0.96        2.17      0.83 o 
   1   5   2       32.08       31.68      1.97 o 
   2   5   2      691.18      720.28     25.97 o 
   3   5   2        3.79        6.43      2.32 o 
   4   5   2       12.18       12.55      3.15 o 
   5   5   2       29.81       49.09      9.59 o 
  -6   6   2        0.11       -0.53      3.65 o 
  -5   6   2       13.37       18.41      6.12 o 
  -4   6   2       34.38       26.28      6.07 o 
  -3   6   2       45.93       52.96      6.49 o 
  -2   6   2       38.16       42.29      3.20 o 
  -1   6   2       77.80       62.96      3.01 o 
   0   6   2        0.50        0.79      1.11 o 
   1   6   2        4.09        7.60      1.37 o 
   2   6   2        1.02        2.45      1.75 o 
   3   6   2       34.52       31.57      4.43 o 
   4   6   2       45.65       36.25      3.90 o 
   5   6   2       16.31       18.00      4.59 o 
  -6   7   2       16.49       10.92      6.24 o 
  -5   7   2       92.61       87.98     12.68 o 
  -4   7   2       10.20        7.15      2.64 o 
  -3   7   2       37.05       40.66      6.10 o 
  -2   7   2        0.04        1.57      1.08 o 
  -1   7   2      371.86      383.63     13.16 o 
   0   7   2     1436.26     1788.80     53.63 o 
   1   7   2       42.01       52.41      4.19 o 
   2   7   2        5.17        2.64      2.19 o 
   3   7   2       14.12        9.38      3.27 o 
   4   7   2      130.47      127.60      9.19 o 
   5   7   2       54.59       46.09      7.07 o 
  -6   8   2        1.27       10.45      5.14 o 
  -5   8   2       14.62       17.72      4.53 o 
  -4   8   2        3.03       10.76      2.99 o 
  -3   8   2        2.14        0.95      2.19 o 
  -2   8   2       42.87       33.69      2.11 o 
  -1   8   2       11.19       12.74      2.71 o 
   0   8   2       70.02       81.68      5.33 o 
   1   8   2      524.88      600.10     20.93 o 
   2   8   2      326.44      345.28     14.48 o 
   3   8   2        0.67       -0.34      2.08 o 
   4   8   2        9.38       12.66      4.12 o 
   5   8   2        0.12        0.69      3.58 o 
  -5   9   2       45.57       37.11      5.73 o 
  -4   9   2        9.50       16.59      3.45 o 
  -3   9   2       68.14       61.41      6.64 o 
  -2   9   2      234.10      218.81     22.62 o 
  -1   9   2        0.19        6.96      2.16 o 
   0   9   2     1080.45     1241.02     32.79 o 
   1   9   2      109.76      127.98      6.26 o 
   2   9   2      669.76      764.87     27.10 o 
   3   9   2       14.10       18.39      5.21 o 
   4   9   2       30.30       34.48      4.34 o 
   5   9   2       60.39       54.25      7.91 o 
  -5  10   2       23.65       28.63      8.26 o 
  -4  10   2       59.78       71.33     10.24 o 
  -3  10   2      178.36      164.01     10.94 o 
  -2  10   2      166.53      147.46     13.41 o 
  -1  10   2      469.02      514.98     26.79 o 
   0  10   2      205.09      228.30      7.66 o 
   1  10   2       21.82       17.66      2.13 o 
   2  10   2       75.83       92.46      6.34 o 
   3  10   2        1.13        5.02      4.00 o 
   4  10   2        0.18        6.66      3.93 o 
   5  10   2        0.14       -2.25      4.77 o 
  -5  11   2        0.02        8.31      6.58 o 
  -4  11   2       92.08       65.88     10.84 o 
  -3  11   2       81.24       95.53      6.23 o 
  -2  11   2      168.92      156.25     19.98 o 
  -1  11   2      112.98      111.93      5.76 o 
   0  11   2        4.43        5.24      2.29 o 
   1  11   2        9.46       13.35      1.90 o 
   2  11   2      104.89      112.12      6.70 o 
   3  11   2       90.05       91.07      7.76 o 
   4  11   2       25.97       25.36      4.16 o 
   5  11   2       42.55       36.46      8.51 o 
  -5  12   2        2.44        2.20      3.95 o 
  -4  12   2        0.83       -2.49      4.74 o 
  -3  12   2      713.09      658.51     65.08 o 
  -2  12   2        0.13        2.01      2.19 o 
  -1  12   2      178.59      159.74     10.17 o 
   0  12   2      224.20      237.59     14.43 o 
   1  12   2       47.07       49.08      4.07 o 
   2  12   2       86.04       76.95      6.36 o 
   3  12   2      669.87      702.51     55.29 o 
   4  12   2       65.82       63.66      7.06 o 
   5  12   2       15.69       17.31      8.00 o 
  -5  13   2       18.96       21.81      6.50 o 
  -4  13   2        2.41       10.60      8.66 o 
  -3  13   2        0.82        5.30      2.75 o 
  -2  13   2       32.20       26.87      3.63 o 
  -1  13   2      540.27      494.48     33.98 o 
   0  13   2      172.05      165.89      8.21 o 
   1  13   2       63.28       55.24      3.78 o 
   2  13   2        2.16        5.29      2.40 o 
   3  13   2        9.11        9.88      4.37 o 
   4  13   2       11.49       20.83      6.22 o 
  -4  14   2       12.55        9.55      4.91 o 
  -3  14   2       24.83       23.97      4.84 o 
  -2  14   2       85.33       82.29      6.64 o 
  -1  14   2       24.69       29.14      3.95 o 
   0  14   2       14.68       24.10      3.71 o 
   1  14   2        1.96        7.19      2.27 o 
   2  14   2       15.97       19.04      3.23 o 
   3  14   2        0.09        0.27      3.04 o 
   4  14   2        0.03       10.81      6.35 o 
  -4  15   2        2.08        4.01      4.60 o 
  -3  15   2        6.80       13.67      8.58 o 
  -2  15   2       17.36       20.59      3.47 o 
  -1  15   2        9.63       14.36      4.11 o 
   0  15   2      238.33      193.05     18.63 o 
   1  15   2        0.01        3.34      3.22 o 
   2  15   2       26.53       30.48      4.93 o 
   3  15   2       15.55       14.03      4.57 o 
   4  15   2        9.68       13.41      4.48 o 
  -4  16   2        2.91       -4.38      6.34 o 
  -3  16   2        5.26       20.44      5.72 o 
  -2  16   2        0.81        2.87      5.32 o 
  -1  16   2       16.31       14.78      3.02 o 
   0  16   2       19.21       17.77      2.89 o 
   1  16   2       50.79       37.34      5.07 o 
   2  16   2       42.91       40.81      8.05 o 
   3  16   2       24.57       23.22      4.89 o 
   4  16   2        2.85        3.03      4.02 o 
  -4  17   2       24.50       29.98     11.30 o 
  -3  17   2        2.03        4.21      4.41 o 
  -2  17   2       18.26       21.53      4.63 o 
  -1  17   2        1.23        3.82      2.50 o 
   0  17   2       14.76       19.28      6.14 o 
   1  17   2        8.09        3.32      5.55 o 
   2  17   2        6.17        5.48      3.58 o 
   3  17   2        0.17       -3.50      4.20 o 
  -3  18   2       29.07       21.02      6.87 o 
  -2  18   2       20.19       22.78      5.07 o 
  -1  18   2       11.13       16.26      5.08 o 
   0  18   2        0.16       -1.26      2.66 o 
   1  18   2       16.55       11.75      3.88 o 
   2  18   2       16.04       23.73      5.32 o 
   3  18   2       12.77        8.33      5.17 o 
  -3  19   2        2.69        7.52      7.34 o 
  -2  19   2       13.48       22.10      7.16 o 
  -1  19   2        2.70       11.17      6.28 o 
   0  19   2       26.07       15.78      6.32 o 
   1  19   2        5.37        9.62      4.69 o 
   2  19   2       24.55       28.12      5.93 o 
  -2  20   2        2.34        4.78      4.97 o 
  -1  20   2        2.04        1.41      4.13 o 
   0  20   2       10.21       17.11      5.85 o 
   1  20   2        6.00        6.99      4.20 o 
   2  20   2        5.72        6.39      7.70 o 
  -1  21   2       22.25       23.75     13.44 o 
   0  21   2        9.30       -0.98      4.06 o 
   1  21   2        5.94       10.73      5.78 o 
  -6   1   3       24.51       23.33      8.58 o 
  -5   1   3       37.31       37.29      9.39 o 
  -4   1   3       82.98       66.16      9.16 o 
  -3   1   3      318.26      317.99     26.33 o 
  -2   1   3       17.08       10.62      1.59 o 
  -1   1   3      488.22      421.66     21.80 o 
   0   1   3     8024.66     7976.47    296.64 o 
   1   1   3      181.44      214.72     19.76 o 
   2   1   3       46.34       48.28      3.23 o 
   3   1   3       57.97       63.39      4.72 o 
   4   1   3        0.42       16.68      7.06 o 
   5   1   3       12.80       25.98      8.11 o 
  -6   2   3        0.16        2.23      5.79 o 
  -5   2   3      302.70      333.43     36.88 o 
  -4   2   3      210.00      221.77     13.06 o 
  -3   2   3      260.29      278.60     12.67 o 
  -2   2   3      109.90      115.13      5.01 o 
  -1   2   3       62.04       53.26      3.80 o 
   0   2   3     1055.76      978.66     64.72 o 
   1   2   3     1016.66     1034.11     44.51 o 
   2   2   3      115.56      126.46      8.45 o 
   3   2   3       20.90       21.95      2.49 o 
   4   2   3       55.63       44.97      5.77 o 
   5   2   3        9.79        5.73      5.81 o 
  -6   3   3       35.78       29.90     13.21 o 
  -5   3   3        0.04        7.96     13.36 o 
  -4   3   3       21.77       27.87      4.36 o 
  -3   3   3        1.43        6.08      2.93 o 
  -2   3   3     2264.44     2132.15     56.13 o 
  -1   3   3      506.14      443.60     18.30 o 
   0   3   3     3895.03     3919.31    101.55 o 
   1   3   3       74.04       76.30      3.78 o 
   2   3   3       26.42       25.61      2.34 o 
   3   3   3      403.58      459.05     30.29 o 
   4   3   3       87.90       83.43      8.28 o 
   5   3   3       27.30       41.62      8.10 o 
  -6   4   3        0.61        1.57      4.94 o 
  -5   4   3        8.76        2.83      4.19 o 
  -4   4   3      104.21      123.98     10.79 o 
  -3   4   3       27.40       23.59      3.16 o 
  -2   4   3       25.75       23.73      2.97 o 
  -1   4   3      460.72      405.19     19.05 o 
   0   4   3       57.78       54.21      2.30 o 
   1   4   3      467.18      483.92     14.18 o 
   2   4   3        1.57       -2.10      2.53 o 
   3   4   3       19.13       21.32      2.47 o 
   4   4   3      174.15      169.01      9.77 o 
   5   4   3        0.05        7.91      5.90 o 
  -6   5   3       16.71       11.41      4.55 o 
  -5   5   3        4.01        9.75      4.17 o 
  -4   5   3        0.98        2.66      2.29 o 
  -3   5   3       74.84       78.58      8.11 o 
  -2   5   3      594.14      656.24     19.53 o 
  -1   5   3        0.16        2.49      1.46 o 
   0   5   3      162.89      161.75      4.62 o 
   1   5   3        0.53        9.33      1.95 o 
   2   5   3       61.87       58.82      4.14 o 
   3   5   3       24.02       24.84      3.01 o 
   4   5   3        9.16       24.67      7.36 o 
   5   5   3        5.87        4.34      4.57 o 
  -6   6   3        4.56        9.82      4.69 o 
  -5   6   3      119.79      103.77      9.20 o 
  -4   6   3      157.39      142.14     12.44 o 
  -3   6   3       11.95       10.06      1.72 o 
  -2   6   3       63.02       57.41      3.58 o 
  -1   6   3      674.38      632.03     20.30 o 
   0   6   3       20.63       19.15      2.18 o 
   1   6   3       71.93       80.25      4.12 o 
   2   6   3      126.55      129.65      5.79 o 
   3   6   3       10.35       12.00      3.31 o 
   4   6   3       86.21       79.46      6.83 o 
   5   6   3        0.71        1.67      3.91 o 
  -6   7   3        3.91        9.09      6.11 o 
  -5   7   3       20.19       22.99      5.43 o 
  -4   7   3        2.30        9.56      2.74 o 
  -3   7   3       42.36       33.42      3.97 o 
  -2   7   3        0.04        6.41      8.26 o 
  -1   7   3        1.94        0.07      1.07 o 
   0   7   3      834.80     1018.98     39.33 o 
   1   7   3       14.79       14.38      2.16 o 
   2   7   3        8.68        8.97      2.06 o 
   3   7   3        0.03       -1.32      1.67 o 
   4   7   3        6.16        4.39      2.75 o 
   5   7   3        1.42        0.55      3.69 o 
  -6   8   3       17.43       14.75      8.18 o 
  -5   8   3        7.17        3.89      3.14 o 
  -4   8   3       77.08       65.96      7.68 o 
  -3   8   3        5.73        8.46      2.27 o 
  -2   8   3       47.18       39.16      3.78 o 
  -1   8   3       62.98       67.64      4.41 o 
   0   8   3      152.24      168.30     12.31 o 
   1   8   3      264.78      308.26     10.53 o 
   2   8   3       53.66       57.52      3.72 o 
   3   8   3       40.54       43.07      4.72 o 
   4   8   3       64.17       50.98      5.14 o 
   5   8   3        1.12        8.79      5.53 o 
  -5   9   3        0.47        0.09      3.17 o 
  -4   9   3      119.96      110.19      8.62 o 
  -3   9   3        7.08        8.24      3.01 o 
  -2   9   3        0.70        3.68      3.66 o 
  -1   9   3        4.23       11.21      2.34 o 
   0   9   3      118.93      162.89     19.84 o 
   1   9   3      144.82      172.95     18.64 o 
   2   9   3       24.83       27.19      3.27 o 
   3   9   3       26.63       22.74      4.57 o 
   4   9   3        0.14        5.36      2.61 o 
   5   9   3        0.02        6.30      5.71 o 
  -5  10   3        3.35       -1.98      4.07 o 
  -4  10   3       45.46       54.67      6.81 o 
  -3  10   3      523.08      559.13     27.31 o 
  -2  10   3       66.49       71.34      6.96 o 
  -1  10   3      287.62      315.87     16.22 o 
   0  10   3      202.55      230.17      8.52 o 
   1  10   3       12.14       12.90      2.85 o 
   2  10   3      311.71      346.48     13.63 o 
   3  10   3      112.30      111.76      7.48 o 
   4  10   3       17.14       25.61      4.37 o 
   5  10   3        0.21        0.89      5.11 o 
  -5  11   3        0.82       12.68      7.43 o 
  -4  11   3      165.86      121.34     17.47 o 
  -3  11   3      386.41      375.52     16.87 o 
  -2  11   3      122.80      100.81     13.68 o 
  -1  11   3        8.09        7.25      4.30 o 
   0  11   3      669.32      699.07     22.24 o 
   1  11   3       16.89       14.88      2.63 o 
   2  11   3      163.42      176.11      8.42 o 
   3  11   3       52.85       52.62      5.31 o 
   4  11   3       35.37       30.79      4.58 o 
   5  11   3        4.10       -3.72      5.93 o 
  -5  12   3        5.41        5.97      4.36 o 
  -4  12   3        4.37        5.36      3.08 o 
  -3  12   3       44.95       53.41      5.39 o 
  -2  12   3       37.99       43.32      5.89 o 
  -1  12   3      146.53      162.99     16.92 o 
   0  12   3        1.59       14.08     11.08 o 
   1  12   3        7.19       11.17      2.87 o 
   2  12   3       31.40       34.95      4.80 o 
   3  12   3       65.47       65.87      6.68 o 
   4  12   3        2.04        2.78      3.38 o 
  -5  13   3        0.11        0.56      6.09 o 
  -4  13   3        0.24        2.27      4.11 o 
  -3  13   3       25.63       29.15      5.28 o 
  -2  13   3      304.09      273.17     22.09 o 
  -1  13   3       65.40       57.14      4.95 o 
   0  13   3        0.19        4.71      2.42 o 
   1  13   3        8.81       18.64      5.23 o 
   2  13   3       24.99       27.68      3.98 o 
   3  13   3       62.76       57.52      5.63 o 
   4  13   3       34.83       38.69      6.89 o 
  -4  14   3        0.96        7.22      4.10 o 
  -3  14   3       10.48       16.34      3.44 o 
  -2  14   3       47.77       41.74      4.27 o 
  -1  14   3      587.25      555.69     34.68 o 
   0  14   3       18.26       19.41      3.10 o 
   1  14   3       61.13       60.98      5.46 o 
   2  14   3        1.34        3.41      2.57 o 
   3  14   3       59.54       64.16      7.31 o 
   4  14   3        3.39        1.75      3.94 o 
  -4  15   3        0.12        5.63      9.83 o 
  -3  15   3        0.26        2.04      3.13 o 
  -2  15   3       85.01       82.51      7.44 o 
  -1  15   3       29.96       31.26      3.66 o 
   0  15   3      655.51      646.33     30.60 o 
   1  15   3        2.52        5.80      4.47 o 
   2  15   3        3.56        0.66      3.38 o 
   3  15   3       90.77      102.17     10.39 o 
   4  15   3       51.57       50.05      8.52 o 
  -4  16   3        1.54        6.63      6.81 o 
  -3  16   3        2.09        1.44      4.03 o 
  -2  16   3        2.58        3.32      2.97 o 
  -1  16   3        3.19       -2.49      2.49 o 
   0  16   3       33.80       30.41      3.69 o 
   1  16   3       97.04      102.71     20.13 o 
   2  16   3        0.02        6.11      3.19 o 
   3  16   3        1.66        7.22      4.19 o 
  -4  17   3       16.71       30.84      8.47 o 
  -3  17   3        5.40       -0.58      4.41 o 
  -2  17   3        6.31       13.54      3.42 o 
  -1  17   3       10.22       12.94      4.12 o 
   0  17   3        9.88       18.08      3.94 o 
   1  17   3        7.36        4.41      3.15 o 
   2  17   3        5.17       13.98      5.31 o 
   3  17   3        0.99        9.92      5.79 o 
  -3  18   3        3.46        0.35      5.44 o 
  -2  18   3        2.93        2.75      2.80 o 
  -1  18   3       18.98       24.59      5.11 o 
   0  18   3        2.85        0.88      2.81 o 
   1  18   3       17.28       10.96      4.35 o 
   2  18   3        0.11        0.76      3.16 o 
   3  18   3        5.75       14.82      6.52 o 
  -3  19   3       19.90       20.58     13.28 o 
  -2  19   3        0.30        3.48      3.78 o 
  -1  19   3        0.32       -3.35      3.45 o 
   0  19   3       12.39       11.25      5.10 o 
   1  19   3        0.89        3.94      4.15 o 
   2  19   3        1.00       10.36      5.70 o 
  -2  20   3        3.75        3.19      4.55 o 
  -1  20   3        8.15        8.86      4.69 o 
   0  20   3        0.68        3.21      3.58 o 
   1  20   3        2.48        4.10      5.15 o 
   2  20   3       13.09       11.62      7.32 o 
  -1  21   3        2.66       -0.43      3.90 o 
   0  21   3        7.77        5.44      4.79 o 
   1  21   3        0.30        0.46      3.79 o 
  -6   0   4       20.90       29.53     13.15 o 
  -5   0   4        6.92        3.99      6.14 o 
  -4   0   4      636.77      695.60     65.06 o 
  -3   0   4      529.18      533.51     21.70 o 
  -2   0   4      716.13      825.48     36.59 o 
  -1   0   4        2.63        0.10      1.07 o 
   0   0   4    11622.49    11874.33    312.64 o 
   1   0   4      382.85      529.32     25.40 o 
   2   0   4      251.89      290.00     17.19 o 
   3   0   4      199.00      189.22     13.66 o 
   4   0   4       30.60       25.75      8.45 o 
   5   0   4       39.67       45.00     12.64 o 
  -6   1   4        5.50       20.42      7.23 o 
  -5   1   4       55.43       66.61     10.23 o 
  -4   1   4       11.72       12.89      3.44 o 
  -3   1   4       71.52       75.43      5.21 o 
  -2   1   4      573.87      599.16     19.97 o 
  -1   1   4     1020.14      946.91     28.26 o 
   0   1   4        3.76        3.99      1.37 o 
   1   1   4       84.71       68.25      3.67 o 
   2   1   4     4195.83     4904.98    155.34 o 
   3   1   4      218.50      216.70     10.02 o 
   4   1   4       15.68       16.02      5.84 o 
   5   1   4        3.17       -1.16      4.50 o 
  -6   2   4        4.15        2.94     10.70 o 
  -5   2   4      280.08      309.94     28.54 o 
  -4   2   4      104.62       86.89      9.71 o 
  -3   2   4      191.73      197.53      9.51 o 
  -2   2   4       14.33        9.75      1.64 o 
  -1   2   4       59.35       46.06      5.08 o 
   0   2   4      583.80      507.62     14.11 o 
   1   2   4      638.02      615.25     32.25 o 
   2   2   4      891.56      840.16     27.02 o 
   3   2   4       28.61       28.65      7.37 o 
   4   2   4        0.18        4.07      2.89 o 
   5   2   4       69.69       65.84     11.11 o 
  -6   3   4        0.00       -2.86      5.89 o 
  -5   3   4       61.77       65.01     10.11 o 
  -4   3   4      294.54      289.40     16.88 o 
  -3   3   4       71.48       68.33      5.61 o 
  -2   3   4      656.49      817.98     25.60 o 
  -1   3   4      985.09     1079.47     46.40 o 
   0   3   4      771.59      694.89     36.16 o 
   1   3   4       72.90       81.79      3.50 o 
   2   3   4      298.93      371.28     13.32 o 
   3   3   4        3.06        9.51      4.93 o 
   4   3   4       65.03       74.63     10.22 o 
   5   3   4       25.49       18.74      6.88 o 
  -6   4   4        0.86        0.74     12.18 o 
  -5   4   4       25.83       26.74      6.66 o 
  -4   4   4       61.92       67.11      5.74 o 
  -3   4   4      341.67      317.12     23.50 o 
  -2   4   4       68.89       78.09      4.18 o 
  -1   4   4     1565.66     1693.87     48.01 o 
   0   4   4      398.78      317.44     48.22 o 
   1   4   4      133.64      139.59      5.59 o 
   2   4   4       13.56       13.23      2.31 o 
   3   4   4       33.76       31.82      3.05 o 
   4   4   4       17.30       19.10      5.38 o 
   5   4   4       37.92       26.93      7.49 o 
  -6   5   4        1.99        6.29      4.55 o 
  -5   5   4       20.68       22.86      5.16 o 
  -4   5   4      470.83      481.50     27.27 o 
  -3   5   4      231.17      242.52     16.68 o 
  -2   5   4        8.57       16.81      2.59 o 
  -1   5   4      738.17      796.85     30.56 o 
   0   5   4       11.24        9.19      1.29 o 
   1   5   4       62.96       64.47      4.09 o 
   2   5   4        0.09        8.84      3.34 o 
   3   5   4        5.26        4.21      2.06 o 
   4   5   4        0.04        2.33      2.95 o 
   5   5   4       24.61       26.84      5.67 o 
  -6   6   4       31.08       44.59     13.51 o 
  -5   6   4        6.18        4.46      3.83 o 
  -4   6   4        0.02        0.89      2.12 o 
  -3   6   4        1.27        6.53      4.35 o 
  -2   6   4      147.55      150.94      8.46 o 
  -1   6   4      214.29      248.71     10.01 o 
   0   6   4        1.54        5.39      1.39 o 
   1   6   4       39.97       42.87      3.88 o 
   2   6   4       29.67       29.99      2.76 o 
   3   6   4       23.04       20.86      2.99 o 
   4   6   4        0.59        4.43      3.82 o 
   5   6   4       16.55       19.51      6.91 o 
  -6   7   4       27.13       26.87      7.60 o 
  -5   7   4        0.00        3.06      3.15 o 
  -4   7   4      110.81      113.93      7.37 o 
  -3   7   4        0.57        2.73      1.81 o 
  -2   7   4      464.82      503.34     17.48 o 
  -1   7   4      144.54      146.03      9.20 o 
   0   7   4      188.95      194.45     12.71 o 
   1   7   4      103.63      100.13      4.80 o 
   2   7   4       31.27       26.60      3.55 o 
   3   7   4        7.85       12.23      5.15 o 
   4   7   4       14.92       17.19      4.13 o 
   5   7   4       22.16       21.21      7.00 o 
  -5   8   4        1.56        5.33      3.58 o 
  -4   8   4       56.42       48.59      6.20 o 
  -3   8   4       14.55       18.90      3.73 o 
  -2   8   4       66.21       50.05      5.88 o 
  -1   8   4      115.42      109.97      4.27 o 
   0   8   4        0.82        8.90      2.38 o 
   1   8   4      411.83      508.25     19.81 o 
   2   8   4       26.41       35.93      4.09 o 
   3   8   4       71.66       68.90      5.09 o 
   4   8   4        1.52        7.13      3.56 o 
   5   8   4       15.36       13.82      5.74 o 
  -5   9   4       26.01       28.81      6.89 o 
  -4   9   4      170.66      191.26     14.93 o 
  -3   9   4        0.06        4.09      3.89 o 
  -2   9   4       14.25       22.00      3.55 o 
  -1   9   4       81.49       59.33      8.71 o 
   0   9   4       11.97       10.60      1.69 o 
   1   9   4      279.08      325.51     20.46 o 
   2   9   4      186.36      191.41      9.34 o 
   3   9   4       23.78       26.57      4.78 o 
   4   9   4        3.63       -1.41      2.69 o 
   5   9   4       14.53       12.05      5.32 o 
  -5  10   4        3.94        5.49      6.82 o 
  -4  10   4        0.05        8.78      3.24 o 
  -3  10   4      410.21      411.17     20.11 o 
  -2  10   4      340.89      361.96     32.58 o 
  -1  10   4        2.18        3.97      7.27 o 
   0  10   4      511.41      534.09     21.67 o 
   1  10   4      147.94      177.07      9.09 o 
   2  10   4       41.73       50.59      4.64 o 
   3  10   4       24.37       22.58      3.78 o 
   4  10   4        1.88       14.84      5.19 o 
   5  10   4       15.70        2.20      9.42 o 
  -5  11   4        4.05        1.65      3.95 o 
  -4  11   4       14.71       16.44      4.74 o 
  -3  11   4       71.48       71.15      6.44 o 
  -2  11   4        4.47        4.80      4.21 o 
  -1  11   4        1.04        2.69      4.03 o 
   0  11   4      332.29      386.40     18.27 o 
   1  11   4       10.00       16.10      4.22 o 
   2  11   4        1.98       -0.61      3.28 o 
   3  11   4       18.49       30.53      5.78 o 
   4  11   4       46.37       36.21      5.37 o 
  -5  12   4        0.04        3.70      4.12 o 
  -4  12   4        9.88       16.33      4.29 o 
  -3  12   4        8.77       10.52      4.03 o 
  -2  12   4      867.45      874.10     38.95 o 
  -1  12   4      256.96      264.78     12.56 o 
   0  12   4      172.01      170.33     10.97 o 
   1  12   4      147.31      159.35      9.16 o 
   2  12   4       76.78       92.42      6.30 o 
   3  12   4       62.77       67.14      6.52 o 
   4  12   4       78.99       76.32      8.91 o 
  -5  13   4        0.28        0.23      3.35 o 
  -4  13   4       53.65       53.15      6.80 o 
  -3  13   4       10.28       17.62      8.49 o 
  -2  13   4      152.43      162.62     10.86 o 
  -1  13   4       49.04       35.22      5.38 o 
   0  13   4      216.58      227.94     12.38 o 
   1  13   4        1.51        3.07      2.08 o 
   2  13   4       30.13       42.16      4.80 o 
   3  13   4        4.17        4.30      2.99 o 
   4  13   4       64.78       56.68      8.17 o 
  -4  14   4        1.88       13.78      4.34 o 
  -3  14   4      107.23       98.91      7.27 o 
  -2  14   4       11.69        9.35      3.80 o 
  -1  14   4        0.23        7.61      6.26 o 
   0  14   4       28.18       24.58      3.83 o 
   1  14   4        0.97        3.64      2.45 o 
   2  14   4       46.51       47.16      4.69 o 
   3  14   4        6.83       10.44      4.44 o 
   4  14   4        2.16        7.99      5.65 o 
  -4  15   4       36.58       39.10      6.75 o 
  -3  15   4        1.55        5.38      4.10 o 
  -2  15   4        0.38        2.57      2.79 o 
  -1  15   4       52.50       44.18      9.21 o 
   0  15   4       32.87       43.73      5.98 o 
   1  15   4       72.94       71.52      6.19 o 
   2  15   4        6.84       15.05      3.60 o 
   3  15   4        4.04        7.36      4.22 o 
  -4  16   4        7.31        9.14      5.51 o 
  -3  16   4       90.84      109.10     10.93 o 
  -2  16   4       17.37       21.84      4.00 o 
  -1  16   4       35.86       28.10      4.19 o 
   0  16   4       65.97       54.55      5.46 o 
   1  16   4        1.66        0.20      4.69 o 
   2  16   4        8.55       14.56      5.03 o 
   3  16   4       19.99       17.98      7.69 o 
  -3  17   4        3.61        7.50      4.52 o 
  -2  17   4       32.70       43.97      5.85 o 
  -1  17   4        4.22        2.89      3.18 o 
   0  17   4        8.60       13.72      3.62 o 
   1  17   4        9.12        5.10      3.66 o 
   2  17   4        3.27       11.83      5.29 o 
   3  17   4        0.21       -5.55      5.76 o 
  -3  18   4        6.93        8.74      4.72 o 
  -2  18   4       23.07       44.20      5.59 o 
  -1  18   4        6.89        6.73      4.24 o 
   0  18   4       34.95       28.95      5.98 o 
   1  18   4        7.89        7.86      4.13 o 
   2  18   4        3.08        4.30      3.77 o 
  -2  19   4        1.99        0.70      3.36 o 
  -1  19   4       13.71        7.31      7.69 o 
   0  19   4        0.47        6.40      3.48 o 
   1  19   4       12.78        8.15      4.01 o 
   2  19   4        0.10       -5.70      5.75 o 
  -2  20   4        0.01       -0.80      4.42 o 
  -1  20   4       10.23        8.87      4.74 o 
   0  20   4        0.02        1.78      4.13 o 
   1  20   4        5.90       12.21      6.05 o 
  -1  21   4        0.93       -1.07      7.16 o 
   0  21   4       12.21        9.55      9.80 o 
  -6   1   5        1.58       -2.38      6.76 o 
  -5   1   5      112.68      152.68     21.93 o 
  -4   1   5       44.24       49.00      4.48 o 
  -3   1   5       13.09       19.16      2.49 o 
  -2   1   5      298.72      324.20     10.74 o 
  -1   1   5     1785.73     1880.55     47.82 o 
   0   1   5       70.49       62.01      3.45 o 
   1   1   5      594.97      549.46     41.91 o 
   2   1   5        5.15        6.57      1.98 o 
   3   1   5       22.56       32.95      4.10 o 
   4   1   5       22.96       21.87      5.05 o 
   5   1   5        2.14       -3.07      5.36 o 
  -6   2   5       18.72       35.71     11.92 o 
  -5   2   5        6.80       14.64      9.62 o 
  -4   2   5      549.82      566.54     30.72 o 
  -3   2   5       45.38       48.55      6.44 o 
  -2   2   5        0.43        6.09      3.19 o 
  -1   2   5      398.76      441.78     14.47 o 
   0   2   5      284.25      268.16     10.87 o 
   1   2   5      290.71      273.87      8.97 o 
   2   2   5      125.06      127.01      7.14 o 
   3   2   5        2.03        6.74      2.56 o 
   4   2   5        5.40        8.19      3.25 o 
   5   2   5       41.04       26.27      8.30 o 
  -6   3   5        1.49        6.57      8.01 o 
  -5   3   5        8.36        9.46      5.27 o 
  -4   3   5       32.12       27.22      5.25 o 
  -3   3   5      448.01      460.07     22.48 o 
  -2   3   5       40.45       49.23      3.40 o 
  -1   3   5      189.89      199.11      9.74 o 
   0   3   5      330.31      307.46     13.00 o 
   1   3   5      628.87      630.42     24.63 o 
   2   3   5      269.32      288.08     11.97 o 
   3   3   5       97.74      102.04      8.43 o 
   4   3   5       11.82       15.68      3.93 o 
   5   3   5       16.01       16.39      5.25 o 
  -6   4   5        0.40        7.75      7.80 o 
  -5   4   5      218.34      193.69     18.46 o 
  -4   4   5       20.12       22.68      5.34 o 
  -3   4   5       11.01       11.14      2.36 o 
  -2   4   5        7.33        9.81      2.74 o 
  -1   4   5       67.73       69.60      2.70 o 
   0   4   5      267.31      287.44     20.52 o 
   1   4   5        5.67        5.58      2.22 o 
   2   4   5      150.31      163.84      7.13 o 
   3   4   5        4.46        6.20      2.10 o 
   4   4   5       32.86       31.86      5.12 o 
   5   4   5       30.45       31.33      5.82 o 
  -6   5   5        2.58        8.23      5.98 o 
  -5   5   5       40.92       33.92      8.02 o 
  -4   5   5       10.14        8.57      3.30 o 
  -3   5   5       67.46       86.28      5.80 o 
  -2   5   5       51.34       48.78      4.00 o 
  -1   5   5       28.67       33.11      2.68 o 
   0   5   5      143.39      150.35      6.16 o 
   1   5   5        0.99        7.84      2.08 o 
   2   5   5       21.07       18.54      2.79 o 
   3   5   5       16.82       21.24      3.71 o 
   4   5   5        0.10       -2.96      2.96 o 
   5   5   5        7.88       10.96      4.60 o 
  -6   6   5        0.99        2.17      5.04 o 
  -5   6   5       50.84       49.83      7.56 o 
  -4   6   5      211.97      195.30     11.44 o 
  -3   6   5       24.76       21.05      3.17 o 
  -2   6   5      177.94      181.29     10.35 o 
  -1   6   5       37.01       39.33      2.84 o 
   0   6   5       91.10       85.74      4.10 o 
   1   6   5       57.82       72.55      4.63 o 
   2   6   5        2.61        2.01      4.58 o 
   3   6   5       18.98       23.09      3.46 o 
   4   6   5       15.13       24.07      4.15 o 
   5   6   5       37.33       39.20      7.20 o 
  -5   7   5       13.23       12.93      3.79 o 
  -4   7   5        0.01       -0.73      2.60 o 
  -3   7   5        3.14        3.74      3.62 o 
  -2   7   5       37.28       35.08      5.84 o 
  -1   7   5       36.30       30.96      2.51 o 
   0   7   5        3.15        7.71      3.08 o 
   1   7   5      219.94      201.23     10.91 o 
   2   7   5        5.59       11.03      3.11 o 
   3   7   5        5.98        9.65      3.11 o 
   4   7   5        0.13        2.33      2.63 o 
   5   7   5        0.01        1.03      3.71 o 
  -5   8   5       41.82       45.06      7.58 o 
  -4   8   5        1.48        5.98      3.52 o 
  -3   8   5        3.08        5.03      3.11 o 
  -2   8   5       22.09       29.63      3.62 o 
  -1   8   5      156.06      168.91      7.25 o 
   0   8   5       28.32       24.59      2.21 o 
   1   8   5       15.05       20.38      2.29 o 
   2   8   5      224.75      235.13     10.83 o 
   3   8   5        1.53        4.27      3.03 o 
   4   8   5       33.96       25.37      4.62 o 
   5   8   5       22.31       10.57      8.11 o 
  -5   9   5        2.03        3.99      6.09 o 
  -4   9   5       27.20       25.60      4.74 o 
  -3   9   5       98.82       81.62      5.85 o 
  -2   9   5        0.00       -0.85      1.94 o 
  -1   9   5      136.73      126.97      7.85 o 
   0   9   5       12.73       15.13      2.94 o 
   1   9   5       17.58       16.15      2.54 o 
   2   9   5        0.00       -0.93      2.59 o 
   3   9   5        0.22        3.06      3.09 o 
   4   9   5        5.60        7.30      3.97 o 
  -5  10   5       30.92       33.69      6.36 o 
  -4  10   5       13.15       19.50      4.60 o 
  -3  10   5      142.94      147.85      8.73 o 
  -2  10   5     1371.21     1441.27     68.22 o 
  -1  10   5       57.68       52.74      4.35 o 
   0  10   5       17.66       19.81      2.28 o 
   1  10   5        1.13        5.72      2.42 o 
   2  10   5        5.03        7.52      3.64 o 
   3  10   5      137.04      140.64      9.59 o 
   4  10   5       18.18       18.34      5.47 o 
  -5  11   5        2.83        4.98      4.77 o 
  -4  11   5       22.23       37.26      5.72 o 
  -3  11   5      224.35      201.96     13.65 o 
  -2  11   5        2.11        5.39      4.12 o 
  -1  11   5       15.47       13.22      3.10 o 
   0  11   5       10.68       15.13      2.41 o 
   1  11   5       44.68       44.37      4.80 o 
   2  11   5       14.54       18.55      3.63 o 
   3  11   5       48.56       46.19      5.55 o 
   4  11   5       33.15       41.22      5.98 o 
  -5  12   5        2.60       10.30      5.15 o 
  -4  12   5        2.59        8.12      4.95 o 
  -3  12   5       15.90       18.35      3.71 o 
  -2  12   5       89.53       88.80     10.94 o 
  -1  12   5       20.87       18.99      3.19 o 
   0  12   5       11.14       15.68      3.30 o 
   1  12   5       53.37       58.52      5.70 o 
   2  12   5       16.19       20.16      3.59 o 
   3  12   5        0.79        4.32      3.04 o 
   4  12   5       17.83       12.39      6.38 o 
  -5  13   5       17.36       31.94      8.03 o 
  -4  13   5        9.30       13.21      8.97 o 
  -3  13   5       52.05       52.81      7.11 o 
  -2  13   5       12.05        6.16      2.81 o 
  -1  13   5        0.14        6.48      7.98 o 
   0  13   5      242.18      263.66     15.61 o 
   1  13   5       59.55       52.90      4.58 o 
   2  13   5       50.04       74.84     12.90 o 
   3  13   5       17.31       27.86      5.07 o 
   4  13   5        0.29        1.18      5.07 o 
  -4  14   5        0.91       13.18      5.53 o 
  -3  14   5        0.37        8.83      3.81 o 
  -2  14   5        9.51        8.35      4.04 o 
  -1  14   5       71.86       61.05      6.79 o 
   0  14   5      283.34      303.38     17.01 o 
   1  14   5        6.62       10.96      6.17 o 
   2  14   5       17.37       16.79      3.43 o 
   3  14   5        1.23       -0.96      8.50 o 
  -4  15   5        0.01        0.70      3.29 o 
  -3  15   5       33.59       37.50      6.38 o 
  -2  15   5        0.78        2.31      2.57 o 
  -1  15   5        0.93        5.17      2.70 o 
   0  15   5      122.94      130.71      8.89 o 
   1  15   5      255.27      328.53     39.84 o 
   2  15   5       14.09       14.16      4.04 o 
   3  15   5        9.58       18.76      6.40 o 
  -4  16   5        1.40        3.84      4.38 o 
  -3  16   5        2.53        0.02      2.96 o 
  -2  16   5       13.14       15.23      3.93 o 
  -1  16   5       14.68       16.48      6.29 o 
   0  16   5        6.44       10.54      3.28 o 
   1  16   5        7.83       13.29      4.03 o 
   2  16   5        9.48       22.25      6.17 o 
   3  16   5        1.64        2.63      5.83 o 
  -3  17   5        0.40       -1.98      3.96 o 
  -2  17   5       12.32        7.84      4.66 o 
  -1  17   5        3.85        8.90      3.46 o 
   0  17   5        5.67       11.78      4.01 o 
   1  17   5        0.16       13.13      5.15 o 
   2  17   5        0.34       -0.78      4.42 o 
  -3  18   5        7.36       18.08      6.17 o 
  -2  18   5       12.55       16.55      4.53 o 
  -1  18   5        1.54        1.37      3.98 o 
   0  18   5        7.19        6.68      5.40 o 
   2  18   5        7.52       11.72     12.13 o 
  -2  19   5        5.07        5.62      4.32 o 
  -1  19   5        9.77       19.10      4.83 o 
   0  19   5        1.16        1.06      4.15 o 
   1  19   5        7.09       -1.25      3.98 o 
  -1  20   5        0.06       -0.87      4.00 o 
   0  20   5        0.01        4.61      4.33 o 
  -6   0   6        0.26       11.72     12.85 o 
  -5   0   6       41.31       38.55     11.98 o 
  -4   0   6       87.50      100.04     16.34 o 
  -3   0   6      268.51      268.57     26.24 o 
  -2   0   6      570.76      551.11     26.93 o 
  -1   0   6       28.92       28.64      2.25 o 
   0   0   6     1114.10     1296.10     93.09 o 
   1   0   6     1068.49     1175.44     55.83 o 
   2   0   6      186.53      201.32     11.51 o 
   3   0   6      227.33      255.92     21.34 o 
   4   0   6      267.10      228.86     31.04 o 
   5   0   6        0.20        7.81     13.36 o 
  -6   1   6        0.00        2.51      6.79 o 
  -5   1   6       14.97       23.89      7.62 o 
  -4   1   6        0.35        0.05      4.30 o 
  -3   1   6      191.27      192.55      9.80 o 
  -2   1   6       10.81       15.60      1.81 o 
  -1   1   6      707.71      901.24     47.44 o 
   0   1   6      269.83      228.90     18.10 o 
   1   1   6      113.60      144.57      9.26 o 
   2   1   6       99.25      100.91      5.29 o 
   3   1   6      792.26      819.65     33.12 o 
   4   1   6       16.56       17.34      4.19 o 
   5   1   6        2.19        2.24      4.98 o 
  -6   2   6        2.35        6.35      9.72 o 
  -5   2   6       10.07       29.58      7.94 o 
  -4   2   6      440.24      450.32     20.69 o 
  -3   2   6       17.36       16.46      2.76 o 
  -2   2   6       72.43       87.98      4.50 o 
  -1   2   6       15.91       15.57      1.76 o 
   0   2   6      143.52      127.93      8.17 o 
   1   2   6        0.95        2.89      1.38 o 
   2   2   6       28.79       30.14      3.72 o 
   3   2   6       15.10       18.07      3.11 o 
   4   2   6        4.77       -0.04      3.73 o 
   5   2   6        2.01        7.42      5.36 o 
  -6   3   6        3.10       13.56     12.74 o 
  -5   3   6       33.33       33.87      6.63 o 
  -4   3   6       10.41       18.56      4.16 o 
  -3   3   6      189.55      179.05      8.44 o 
  -2   3   6       44.21       44.27      3.43 o 
  -1   3   6      385.46      356.98     27.57 o 
   0   3   6      331.62      317.43     18.23 o 
   1   3   6      177.46      163.06      5.44 o 
   2   3   6        5.99       12.16      3.62 o 
   3   3   6      171.50      170.36      8.95 o 
   4   3   6       20.72       19.92      4.08 o 
   5   3   6       32.07       23.67      6.94 o 
  -6   4   6        1.66        4.55     10.54 o 
  -5   4   6        0.69        3.93      3.96 o 
  -4   4   6      137.33      159.20     10.30 o 
  -3   4   6      106.86      105.56      6.05 o 
  -2   4   6      112.78      104.44      4.80 o 
  -1   4   6       29.79       35.31      2.92 o 
   0   4   6     1372.25     1668.91     65.03 o 
   1   4   6       55.77       56.70      4.59 o 
   2   4   6        5.23        8.60      2.51 o 
   3   4   6       40.53       32.93      4.08 o 
   4   4   6        0.00        2.17      2.95 o 
   5   4   6        1.94       -5.98      6.05 o 
  -6   5   6        0.23      -12.59     12.59 o 
  -5   5   6      198.85      232.61     24.19 o 
  -4   5   6      127.84      110.49      9.30 o 
  -3   5   6       55.10       48.52      8.56 o 
  -2   5   6      377.34      409.97     15.23 o 
  -1   5   6        0.17       -1.02      1.02 o 
   0   5   6       89.49      100.65      8.62 o 
   1   5   6        1.03        4.40      1.84 o 
   2   5   6       63.77       59.77      4.28 o 
   3   5   6        9.17       14.50      3.08 o 
   4   5   6       43.61       39.98      5.57 o 
   5   5   6        0.00       -2.42      5.67 o 
  -5   6   6       10.23       22.53     14.32 o 
  -4   6   6        1.80        4.11      3.37 o 
  -3   6   6       29.93       28.85      3.47 o 
  -2   6   6       57.76       59.93      3.61 o 
  -1   6   6       84.01       85.14      8.30 o 
   0   6   6      142.24      159.14      7.30 o 
   1   6   6       14.79       16.87      2.04 o 
   2   6   6       50.00       41.55      4.69 o 
   3   6   6       16.05       18.07      3.59 o 
   4   6   6       12.46       16.99      4.18 o 
  -5   7   6        0.37        0.60      2.77 o 
  -4   7   6        9.02       10.80      3.82 o 
  -3   7   6       27.14       30.32      3.44 o 
  -2   7   6        0.59        5.94      3.72 o 
  -1   7   6      190.76      184.03     11.00 o 
   0   7   6      273.32      272.70     12.18 o 
   1   7   6       97.20       89.52      5.54 o 
   2   7   6       58.52       58.13      4.61 o 
   3   7   6        6.65        1.78      2.26 o 
   4   7   6       24.83       22.32      4.53 o 
  -5   8   6        1.42       -1.34      3.82 o 
  -4   8   6        6.15       -2.30      5.83 o 
  -3   8   6       61.27       53.11      4.95 o 
  -2   8   6      132.29      148.00      7.30 o 
  -1   8   6      171.18      174.88     10.05 o 
   0   8   6       19.59       15.26      3.06 o 
   1   8   6        0.03        1.84      1.96 o 
   2   8   6      167.77      175.69      8.73 o 
   3   8   6        4.07        6.41      3.08 o 
   4   8   6       23.04       17.91      4.32 o 
  -5   9   6       29.36       34.94      5.98 o 
  -4   9   6       31.65       25.94      5.07 o 
  -3   9   6       18.54       25.50      3.53 o 
  -2   9   6       30.60       27.68      8.19 o 
  -1   9   6      121.33      124.23      5.34 o 
   0   9   6        1.27        6.65      1.75 o 
   1   9   6       30.91       31.72      3.21 o 
   2   9   6       52.02       47.66      4.22 o 
   3   9   6      104.63      103.64      8.99 o 
   4   9   6        8.32        8.91      5.76 o 
  -5  10   6        2.50        2.59      5.63 o 
  -4  10   6        0.36       10.26      6.28 o 
  -3  10   6       42.72       35.83      4.58 o 
  -2  10   6      376.82      401.18     20.32 o 
  -1  10   6      253.33      265.55     11.84 o 
   0  10   6       56.21       55.65      4.08 o 
   1  10   6       14.56       14.48      4.57 o 
   2  10   6        9.72       12.06      2.85 o 
   3  10   6        7.68       14.19      4.97 o 
   4  10   6        0.10        3.23      4.20 o 
  -5  11   6        0.89        2.41     10.08 o 
  -4  11   6       26.39       31.94      5.80 o 
  -3  11   6      164.34      153.74     10.58 o 
  -2  11   6        0.40        0.91      7.37 o 
  -1  11   6      145.00      131.41     11.91 o 
   0  11   6       36.34       31.59      3.45 o 
   1  11   6      111.48      106.41      6.63 o 
   2  11   6       39.99       36.11      4.05 o 
   3  11   6        0.00       -3.75      4.57 o 
   4  11   6        2.21        0.45      3.80 o 
  -5  12   6        9.20        0.52      4.52 o 
  -4  12   6        0.65       -1.20      3.50 o 
  -3  12   6        1.29        1.54      3.67 o 
  -2  12   6        2.96        0.97      2.84 o 
  -1  12   6      194.23      187.38      9.96 o 
   0  12   6      310.02      303.71     21.57 o 
   1  12   6      108.15      101.81      7.73 o 
   2  12   6       16.49       27.75      4.09 o 
   3  12   6       56.99       51.11      7.59 o 
   4  12   6        6.48        7.42     10.30 o 
  -4  13   6        6.77       12.91     15.97 o 
  -3  13   6       35.21       33.90      5.47 o 
  -2  13   6       13.63       16.99      3.71 o 
  -1  13   6      195.25      229.35     14.80 o 
   0  13   6        4.68        4.93      2.81 o 
   1  13   6        8.89       10.77      3.59 o 
   2  13   6       27.89       30.84      5.07 o 
   3  13   6        0.32        1.86      4.24 o 
  -4  14   6        6.58        9.52      6.33 o 
  -3  14   6       26.95       22.58      4.83 o 
  -2  14   6       50.80       47.62      5.31 o 
  -1  14   6        0.77        1.83      3.17 o 
   0  14   6       17.34       25.09      3.78 o 
   1  14   6       16.13       26.58      4.37 o 
   2  14   6        0.35       -2.01      3.56 o 
   3  14   6       17.86       14.27      6.78 o 
  -4  15   6       19.61       27.50      7.33 o 
  -3  15   6       19.97       26.01      6.74 o 
  -2  15   6        5.19        6.30      7.06 o 
  -1  15   6       20.53       25.36      4.41 o 
   0  15   6       26.81       26.25      4.43 o 
   1  15   6       27.55       38.38      5.76 o 
   2  15   6        9.96       19.99      8.95 o 
   3  15   6       19.00       10.34      7.84 o 
  -3  16   6        0.17       -8.80      9.21 o 
  -2  16   6       82.37       80.67      7.56 o 
  -1  16   6        1.97        8.70      4.67 o 
   0  16   6       58.19       51.58      7.73 o 
   1  16   6       12.83       17.71      5.75 o 
   2  16   6       11.39       22.78      7.74 o 
  -3  17   6       16.47       15.29      9.44 o 
  -2  17   6       10.99       11.12      4.87 o 
  -1  17   6       45.06       53.19      7.17 o 
   0  17   6        9.81        0.01      3.35 o 
   1  17   6       12.83       15.67      7.73 o 
   2  17   6        0.00       15.79      7.92 o 
  -2  18   6        2.68        1.10      3.84 o 
  -1  18   6        0.72        1.29      4.16 o 
   0  18   6        3.84        4.92      5.35 o 
   1  18   6        5.43        0.13      4.37 o 
  -2  19   6        6.40        3.98      5.97 o 
  -1  19   6        5.26        5.34      5.31 o 
   0  19   6        0.00       -1.90      5.46 o 
   1  19   6        4.73        3.11     12.79 o 
  -6   1   7        4.96        4.39     12.95 o 
  -5   1   7       20.59       31.69      8.09 o 
  -4   1   7      137.35      176.45     22.65 o 
  -3   1   7      558.81      605.91     29.83 o 
  -2   1   7        2.03        6.75      2.27 o 
  -1   1   7        0.55        0.91      1.80 o 
   0   1   7     1224.83     1099.38     38.53 o 
   1   1   7        0.01        1.36      1.30 o 
   2   1   7       25.45       29.34      6.46 o 
   3   1   7       21.34       21.11      2.95 o 
   4   1   7        4.76        4.05      3.21 o 
  -6   2   7        0.10       16.46     10.34 o 
  -5   2   7       34.17       48.12     10.73 o 
  -4   2   7        0.24        0.91      2.15 o 
  -3   2   7      153.80      175.90      8.70 o 
  -2   2   7       72.19       70.59      3.75 o 
  -1   2   7        0.07        2.57      1.60 o 
   0   2   7      608.49      652.92     23.79 o 
   1   2   7      101.30      115.11      8.85 o 
   2   2   7       45.30       38.09      3.51 o 
   3   2   7        9.60        9.41      3.47 o 
   4   2   7       32.09       29.69      6.27 o 
  -6   3   7        2.67        5.18      8.14 o 
  -5   3   7       20.29       33.71      8.63 o 
  -4   3   7        0.61        3.37      2.47 o 
  -3   3   7       73.80       69.75      4.42 o 
  -2   3   7      557.12      550.86     21.60 o 
  -1   3   7      122.35      129.72      6.87 o 
   0   3   7      128.08      106.01     11.27 o 
   1   3   7        4.32        1.62      2.80 o 
   2   3   7        0.17        1.24      1.93 o 
   3   3   7      112.57      105.20      7.20 o 
   4   3   7       13.32       10.07      4.60 o 
  -5   4   7        0.07        6.63      4.05 o 
  -4   4   7      416.13      398.20     20.16 o 
  -3   4   7       73.71       69.26      6.74 o 
  -2   4   7        0.10        6.33      2.16 o 
  -1   4   7       35.42       41.98      7.47 o 
   0   4   7       82.89       77.15      4.76 o 
   2   4   7        0.04       -0.26      2.63 o 
   3   4   7        0.02        2.98      2.48 o 
   4   4   7        8.87        7.88      4.15 o 
  -5   5   7        2.66        3.79      3.33 o 
  -4   5   7       15.08       13.70      3.89 o 
  -3   5   7      156.01      138.33      7.86 o 
  -2   5   7       68.81       71.51      4.63 o 
  -1   5   7        0.03        3.30      3.77 o 
   0   5   7       53.36       59.64      8.69 o 
   1   5   7      185.05      197.34     12.53 o 
   2   5   7       36.33       37.96      3.59 o 
   3   5   7        0.63        3.21      2.56 o 
   4   5   7        0.06        0.79      3.57 o 
  -5   6   7        0.96        1.85      3.26 o 
  -4   6   7       36.73       47.54      6.08 o 
  -3   6   7       34.37       35.79      3.32 o 
  -2   6   7        1.63        5.08      1.95 o 
  -1   6   7       48.92       47.73      3.92 o 
   0   6   7        2.70        6.87      2.09 o 
   1   6   7       18.54       28.80      4.63 o 
   2   6   7        0.65        2.57      2.64 o 
   3   6   7       16.54       22.72      3.59 o 
   4   6   7        3.12        3.16      4.06 o 
  -5   7   7        9.63       -0.33      3.56 o 
  -4   7   7       31.72       28.74      4.53 o 
  -3   7   7       25.72       20.85      3.09 o 
  -2   7   7        7.45       10.01      2.11 o 
  -1   7   7        0.29        0.07      2.54 o 
   0   7   7       56.68       56.58      4.34 o 
   1   7   7        7.29       11.44      3.55 o 
   2   7   7        8.30       14.33      4.60 o 
   3   7   7       23.50       27.78      4.98 o 
   4   7   7        2.35        5.12      5.15 o 
  -5   8   7        0.93       -2.61      4.05 o 
  -4   8   7      101.86      108.70     10.85 o 
  -3   8   7      109.78      113.28      7.73 o 
  -2   8   7      126.77      122.61      6.18 o 
  -1   8   7       45.51       32.73      5.28 o 
   0   8   7      122.22      128.92      8.00 o 
   1   8   7        1.56        3.20      3.38 o 
   2   8   7       74.64       76.04      8.37 o 
   3   8   7       17.36       31.30      5.13 o 
   4   8   7        8.44       10.74      5.14 o 
  -5   9   7        5.04        3.74      4.37 o 
  -4   9   7       18.09       25.07      6.02 o 
  -3   9   7       41.77       32.08      4.16 o 
  -2   9   7        8.09       11.28      2.84 o 
  -1   9   7       17.98       28.06      6.35 o 
   0   9   7      169.62      170.01     12.43 o 
   1   9   7       24.64       20.23      3.33 o 
   2   9   7        2.07        9.87      3.49 o 
   3   9   7        2.62        2.92      4.30 o 
   4   9   7        4.60        9.43      5.66 o 
  -5  10   7        0.04        3.91      3.97 o 
  -4  10   7       93.03      121.34     12.88 o 
  -3  10   7       85.72       84.90      6.76 o 
  -2  10   7      133.27      113.52      7.25 o 
  -1  10   7      438.23      405.52     22.97 o 
   0  10   7        0.05        4.89      2.97 o 
   1  10   7        8.52       11.03      3.60 o 
   2  10   7       32.67       34.54      4.65 o 
   3  10   7        0.05        2.50      4.46 o 
   4  10   7       17.62       25.21      8.64 o 
  -5  11   7        1.44        3.17      4.60 o 
  -4  11   7        6.46       14.48      6.40 o 
  -3  11   7       41.85       45.00      5.70 o 
  -2  11   7       78.88       67.79      7.36 o 
  -1  11   7      346.68      361.02     22.26 o 
   0  11   7        0.00        5.03      3.01 o 
   1  11   7        3.48        4.65      2.58 o 
   2  11   7        7.80        6.91      3.84 o 
   3  11   7       12.10       19.55      8.90 o 
  -4  12   7        0.73       13.84      5.28 o 
  -3  12   7        0.29        0.29      2.62 o 
  -2  12   7       48.63       49.98      5.30 o 
  -1  12   7       83.89       88.96      7.89 o 
   0  12   7        3.61        3.81      4.97 o 
   1  12   7        0.41        3.53      3.92 o 
   2  12   7       75.61       85.95      8.51 o 
   3  12   7        7.05       10.74      5.95 o 
  -4  13   7       21.06       30.39      7.39 o 
  -3  13   7       58.34       37.14      5.15 o 
  -2  13   7       72.31       68.97      6.90 o 
  -1  13   7        7.94       13.23      3.91 o 
   0  13   7       97.40      114.17     13.80 o 
   1  13   7      217.66      181.36     15.91 o 
   2  13   7       74.52       78.00      8.09 o 
   3  13   7       36.63       30.89      6.98 o 
  -4  14   7        3.97       26.81     10.44 o 
  -3  14   7        0.60       -2.49      3.39 o 
  -2  14   7        6.54       15.52      5.78 o 
  -1  14   7       37.18       34.38      6.98 o 
   0  14   7       21.36       23.84      4.85 o 
   1  14   7       13.69       21.84      5.60 o 
   2  14   7       45.87       49.13      8.48 o 
   3  14   7        0.00        2.39      6.66 o 
  -4  15   7       48.88       55.20     12.60 o 
  -3  15   7        6.44        3.14      5.43 o 
  -2  15   7       50.13       45.97      6.81 o 
  -1  15   7        4.35       -1.40      3.05 o 
   0  15   7       33.23       38.56      6.89 o 
   1  15   7       69.02       63.80      7.41 o 
   2  15   7        5.37       17.93      5.31 o 
  -3  16   7        0.89       -8.03     10.95 o 
  -2  16   7        7.58       18.04     11.63 o 
  -1  16   7        6.78       10.92      4.26 o 
   0  16   7        0.00        3.65      5.87 o 
   1  16   7       15.02       19.94      5.45 o 
   2  16   7       12.38        7.01      7.29 o 
  -3  17   7        7.56       22.88     12.28 o 
  -2  17   7       14.01       27.37      7.12 o 
  -1  17   7        4.13       -0.48      5.10 o 
   0  17   7       12.91        5.89      4.61 o 
   1  17   7        5.57       16.56      6.39 o 
  -2  18   7        8.56        7.45      6.09 o 
  -1  18   7       15.53       15.25      6.40 o 
   0  18   7        4.64        3.08      6.07 o 
   1  18   7        3.21        4.94      6.77 o 
  -1  19   7        0.00       21.75     13.15 o 
  -5   0   8       54.72       80.03     18.84 o 
  -4   0   8      121.26      131.12     13.46 o 
  -3   0   8      269.36      296.47     20.86 o 
  -2   0   8        0.84        5.37      4.61 o 
   0   0   8      388.15      427.94     41.04 o 
   1   0   8      348.89      388.02     40.39 o 
   2   0   8        0.01       -2.15      3.02 o 
   3   0   8       56.11       53.85      7.29 o 
   4   0   8       89.32       84.76     17.31 o 
  -5   1   8        7.17       16.85      7.18 o 
  -4   1   8        4.81        9.06      3.12 o 
  -3   1   8       53.58       46.45      4.17 o 
  -2   1   8      180.17      161.56      8.06 o 
  -1   1   8        2.28        1.52      1.67 o 
   0   1   8      218.71      198.76     20.99 o 
   1   1   8        4.60        8.06      3.16 o 
   2   1   8       36.91       42.49      5.54 o 
   3   1   8       44.70       38.78      4.80 o 
   4   1   8       89.11       69.58     11.24 o 
  -5   2   8       63.35       45.71      9.56 o 
  -4   2   8        0.00        4.96      4.39 o 
  -3   2   8       90.10       97.80      8.99 o 
  -2   2   8        0.03       -1.38      2.44 o 
  -1   2   8       77.12       70.15      6.41 o 
   0   2   8        8.31        5.57      4.17 o 
   1   2   8        0.01        0.08      2.67 o 
   2   2   8       51.89       49.61      6.70 o 
   3   2   8        0.63        2.24      2.43 o 
   4   2   8       56.48       28.76      7.68 o 
  -5   3   8       11.41        7.48      5.02 o 
  -4   3   8       39.72       33.16      4.93 o 
  -3   3   8       71.83       63.50      5.86 o 
  -2   3   8       90.71       85.37      4.66 o 
  -1   3   8       68.62       63.10      4.68 o 
   0   3   8       54.93       48.84      3.69 o 
   1   3   8       12.86       16.25      3.54 o 
   2   3   8       10.44       13.10      3.88 o 
   3   3   8       15.70       13.55      4.91 o 
   4   3   8       20.86       24.21      7.17 o 
  -5   4   8        2.70        7.27      8.19 o 
  -4   4   8        9.42       15.78      4.31 o 
  -3   4   8      263.92      313.10     12.99 o 
  -2   4   8        8.10        5.51      2.24 o 
  -1   4   8       22.62       17.84      2.60 o 
   0   4   8       55.46       52.54      4.82 o 
   1   4   8      187.83      179.50     15.86 o 
   2   4   8        0.00        1.99      2.50 o 
   3   4   8        0.37        0.63      4.14 o 
   4   4   8        6.30        4.68      5.00 o 
  -5   5   8       31.14       29.11      5.62 o 
  -4   5   8      270.49      267.56     19.18 o 
  -3   5   8      161.17      151.04     10.53 o 
  -2   5   8       48.54       55.90      9.06 o 
  -1   5   8        6.59        8.64      5.27 o 
   0   5   8        8.65        8.23      3.13 o 
   1   5   8       93.48       87.89      8.02 o 
   2   5   8        5.53        4.72      4.41 o 
   3   5   8        0.18        2.14      3.63 o 
   4   5   8        3.02       13.82      9.77 o 
  -5   6   8        3.61        5.53      5.14 o 
  -4   6   8        9.05       11.96      4.65 o 
  -3   6   8       27.46       22.35      3.05 o 
  -2   6   8       35.15       36.29      4.42 o 
  -1   6   8       45.09       51.82      4.16 o 
   0   6   8       41.04       44.46      4.74 o 
   1   6   8       43.45       46.89      5.50 o 
   2   6   8       51.16       57.20      6.68 o 
   3   6   8       17.62       17.90      4.20 o 
   4   6   8        5.86        0.78      5.03 o 
  -5   7   8       24.58       28.81      6.71 o 
  -4   7   8        4.14       10.52      2.99 o 
  -3   7   8        6.25       10.69      2.41 o 
  -2   7   8      177.27      193.86     10.88 o 
  -1   7   8       66.04       73.51      5.74 o 
   0   7   8        0.42       -0.24      2.15 o 
   1   7   8        2.31        0.50      2.53 o 
   2   7   8       23.40       31.02      4.30 o 
   3   7   8       37.35       38.82      5.64 o 
   4   7   8        1.63       -6.08      6.08 o 
  -5   8   8        0.01        1.17      4.26 o 
  -4   8   8        4.52        6.93      3.84 o 
  -3   8   8        1.19        3.12      2.42 o 
  -2   8   8        2.17        1.99      3.40 o 
  -1   8   8      151.92      177.40     19.40 o 
   0   8   8       37.34       45.95      5.29 o 
   1   8   8        0.44        6.63      3.91 o 
   2   8   8        0.69       -0.40      2.21 o 
   3   8   8       19.47       20.12      5.37 o 
  -5   9   8        3.47        3.92      5.44 o 
  -4   9   8       27.74       26.82      4.99 o 
  -3   9   8        7.16        7.83      2.88 o 
  -2   9   8        9.08        8.87      7.05 o 
  -1   9   8       33.00       34.90      4.94 o 
   0   9   8      136.09      149.03      8.86 o 
   1   9   8        1.35        3.14      3.06 o 
   2   9   8        3.36       14.95      5.78 o 
   3   9   8        1.48        2.64      4.70 o 
  -5  10   8        0.12       -2.15      7.52 o 
  -4  10   8        8.52        4.86      3.49 o 
  -3  10   8       16.12       26.58      5.56 o 
  -2  10   8       31.07       32.55      5.23 o 
  -1  10   8       39.55       36.15      3.95 o 
   0  10   8       27.29       29.53      4.22 o 
   1  10   8        0.84       -3.83      3.83 o 
   2  10   8       23.84       25.33      5.32 o 
   3  10   8        0.23       -0.62      3.59 o 
  -4  11   8       22.57       30.10      9.07 o 
  -3  11   8       22.80       23.55      4.99 o 
  -2  11   8      133.97      119.90     13.55 o 
  -1  11   8       60.00       49.74      7.10 o 
   0  11   8      220.99      230.93     12.46 o 
   1  11   8        0.94        2.99      3.74 o 
   2  11   8        5.68        2.19      3.18 o 
   3  11   8        8.63        6.93      8.26 o 
  -4  12   8       22.89       32.57      9.61 o 
  -3  12   8       31.03       33.37      5.49 o 
  -2  12   8       96.83      107.54     10.31 o 
  -1  12   8        8.98        6.51      3.18 o 
   0  12   8        0.04       -2.63      2.78 o 
   1  12   8       49.63       50.22      5.82 o 
   2  12   8        2.46        2.38      4.04 o 
   3  12   8        0.47        6.44      5.37 o 
  -4  13   8       19.39       24.11     12.13 o 
  -3  13   8       15.48       24.12      5.53 o 
  -2  13   8        7.17        6.36      4.48 o 
  -1  13   8        0.01       -0.37      3.60 o 
   0  13   8       46.89       37.81      6.18 o 
   1  13   8       11.38       19.81      4.62 o 
   2  13   8        0.71        0.58      3.05 o 
  -3  14   8       27.66       36.33      7.37 o 
  -2  14   8       11.80        4.75      3.65 o 
  -1  14   8        3.45        3.66      3.27 o 
   0  14   8        2.93        1.28      3.15 o 
   1  14   8        0.67       -0.12      2.98 o 
   2  14   8       60.63       37.95      8.52 o 
  -3  15   8       16.80       25.75      9.24 o 
  -2  15   8        0.01        2.46      3.28 o 
  -1  15   8        3.25        6.25      3.93 o 
   0  15   8       22.33       15.71      4.73 o 
   1  15   8       11.61       15.32      5.04 o 
   2  15   8        0.37       -6.49      6.87 o 
  -3  16   8       13.80        8.55      6.92 o 
  -2  16   8        8.25       18.61      8.34 o 
  -1  16   8        2.02        6.76      5.22 o 
   0  16   8        1.09        0.90      3.33 o 
   1  16   8        5.71       -1.49      3.70 o 
  -2  17   8       45.28       45.50      9.86 o 
  -1  17   8       15.70        8.92      8.28 o 
   0  17   8       22.80       28.35      6.02 o 
   1  17   8        7.65        9.20      7.28 o 
  -1  18   8       12.01        8.23      5.92 o 
  -5   1   9       23.28       33.13      9.92 o 
  -4   1   9        0.21        2.26      2.21 o 
  -3   1   9       21.12       23.49      3.59 o 
  -2   1   9      330.19      346.05     51.24 o 
  -1   1   9       32.53       39.88      8.24 o 
   0   1   9        7.82       11.15      4.83 o 
   1   1   9       52.45       50.49      7.91 o 
   2   1   9        6.44       12.84      9.14 o 
   3   1   9       32.17       27.94      5.37 o 
   4   1   9       34.53       17.85      6.38 o 
  -5   2   9       10.65       20.50      8.06 o 
  -4   2   9       18.73       21.71      3.73 o 
  -3   2   9       33.01       28.13      3.31 o 
  -2   2   9        2.17       11.30      3.83 o 
  -1   2   9      207.75      162.82     14.26 o 
   0   2   9        6.52       10.14      5.78 o 
   1   2   9      177.96      151.09     15.59 o 
   2   2   9        1.76        0.66      3.05 o 
   3   2   9        8.71       12.88      4.69 o 
   4   2   9        0.19        3.11      4.88 o 
  -5   3   9        0.43       -0.88      4.26 o 
  -4   3   9       32.63       23.05      4.39 o 
  -3   3   9        0.77        2.51      1.82 o 
  -2   3   9      144.41      146.20     17.40 o 
  -1   3   9       32.80       38.70     12.39 o 
   0   3   9       78.10       67.80     11.76 o 
   1   3   9       23.23       23.34      5.00 o 
   2   3   9        4.88        5.26      3.94 o 
   3   3   9        0.24        3.16      3.70 o 
   4   3   9        8.69       -4.86      6.55 o 
  -5   4   9       22.90       20.21      6.04 o 
  -4   4   9        1.73       -1.11      2.67 o 
  -3   4   9      154.87      134.08      9.68 o 
  -2   4   9       13.77       14.67      2.77 o 
  -1   4   9        0.98       -1.44      2.61 o 
   0   4   9      113.76      107.26      8.65 o 
   1   4   9       19.02       19.80      3.71 o 
   2   4   9       20.74       30.18      4.81 o 
   3   4   9        1.10       -1.05      3.17 o 
  -4   5   9        0.95        5.82      4.05 o 
  -3   5   9       12.93       13.05      5.36 o 
  -2   5   9      226.12      203.55     10.46 o 
  -1   5   9        1.50        6.55      5.53 o 
   0   5   9       19.03       21.31      3.66 o 
   1   5   9       11.30       23.26      6.88 o 
   2   5   9       50.59       48.07      6.08 o 
   3   5   9       17.04       19.11      5.88 o 
  -5   6   9       82.69       83.99     13.89 o 
  -4   6   9        2.12        4.08      3.72 o 
  -3   6   9       28.52       27.97      4.43 o 
  -2   6   9        2.47        9.01      4.55 o 
  -1   6   9        4.70        2.90      2.87 o 
   0   6   9        4.47        0.12      5.42 o 
   1   6   9        5.67        5.32      2.61 o 
   2   6   9        2.32        5.04      3.50 o 
   3   6   9        2.59       17.09      7.96 o 
  -5   7   9        1.18        4.61      8.44 o 
  -4   7   9        8.14       14.22      5.03 o 
  -3   7   9       16.51       14.53      3.75 o 
  -2   7   9       43.48       39.36      4.75 o 
  -1   7   9       11.86       11.36      3.50 o 
   0   7   9       15.34       12.38      3.05 o 
   1   7   9       17.22       26.85      5.64 o 
   2   7   9        1.24        4.89      3.31 o 
   3   7   9        0.36       -4.47      4.47 o 
  -4   8   9       22.65       23.69      5.75 o 
  -3   8   9        3.42        0.42      4.73 o 
  -2   8   9       88.40       76.76      5.84 o 
  -1   8   9      107.75      112.17      9.07 o 
   0   8   9       90.26       84.17      6.42 o 
   1   8   9       32.24       35.90      5.51 o 
   2   8   9       29.34       28.14      4.82 o 
   3   8   9       21.72       21.93      7.23 o 
  -4   9   9        7.74       21.47      5.87 o 
  -3   9   9       10.17        6.98      3.80 o 
  -2   9   9        3.46        4.79      2.99 o 
  -1   9   9        3.21        1.23      2.48 o 
   0   9   9       73.56       90.99      9.17 o 
   1   9   9       15.65       18.54      4.33 o 
   2   9   9       12.45        9.59      4.22 o 
   3   9   9        2.16       -0.49      9.90 o 
  -4  10   9        0.75        0.02      4.74 o 
  -3  10   9       21.47       27.10      5.40 o 
  -2  10   9       62.91       64.76      6.56 o 
  -1  10   9       71.31       75.27      9.24 o 
   0  10   9        3.45       -0.38      2.48 o 
   1  10   9       41.70       36.03      5.32 o 
   2  10   9        9.47       16.50      5.56 o 
   3  10   9       12.69       20.14      7.90 o 
  -4  11   9       19.73       20.61      7.56 o 
  -3  11   9       19.96       24.62      4.97 o 
  -2  11   9        0.02       -0.46      3.23 o 
  -1  11   9        0.04       -0.24      2.76 o 
   0  11   9      330.41      310.63     18.84 o 
   1  11   9        3.92        4.82      5.13 o 
   2  11   9        1.52       -1.20      3.96 o 
  -4  12   9       10.38       19.69      6.55 o 
  -3  12   9        0.61       -4.44      4.44 o 
  -2  12   9        0.84        2.97      4.25 o 
  -1  12   9       20.59       23.64      4.58 o 
   0  12   9       14.41       21.26      5.64 o 
   1  12   9        0.08       -1.64      3.39 o 
   2  12   9        0.03        0.81      3.88 o 
  -3  13   9       37.23       40.40      6.78 o 
  -2  13   9       23.76       24.39      5.90 o 
  -1  13   9        7.35        6.64      3.70 o 
   0  13   9       14.99       14.77      6.30 o 
   1  13   9       23.76       27.81      5.69 o 
   2  13   9       74.66       67.27     14.36 o 
  -3  14   9       24.35       37.98      8.20 o 
  -2  14   9        4.01        9.26      6.27 o 
  -1  14   9        1.84        0.92      3.04 o 
   0  14   9        9.03       10.68      4.51 o 
   1  14   9        0.97        9.66      5.23 o 
  -3  15   9        3.78       -1.55      4.45 o 
  -2  15   9        4.13        2.79      5.86 o 
  -1  15   9        3.36        4.08      3.68 o 
   0  15   9        2.32        2.66      3.61 o 
   1  15   9        0.30       -1.14      3.66 o 
  -2  16   9        2.07        0.19      3.48 o 
  -1  16   9        2.86        7.62      5.12 o 
   0  16   9        0.00        5.17      4.50 o 
  -5   0  10       10.92       12.23     10.59 o 
  -4   0  10       88.61       99.30     14.64 o 
  -3   0  10      127.84      124.31     19.57 o 
  -2   0  10      107.16      158.82     24.28 o 
  -1   0  10       37.13       29.80      7.47 o 
   0   0  10       65.35       82.04     17.26 o 
   1   0  10      165.76      182.59     26.81 o 
   2   0  10        8.47        9.11      8.55 o 
   3   0  10        1.69       10.64     11.31 o 
  -5   1  10      121.53      146.32     22.18 o 
  -4   1  10        6.71        9.09      3.92 o 
  -3   1  10        2.22       -0.71      2.42 o 
  -2   1  10       63.76       89.93     12.35 o 
  -1   1  10       28.48       23.05      5.30 o 
   0   1  10        8.60        7.77      4.97 o 
   1   1  10       18.56       20.99      8.14 o 
   2   1  10        5.44        8.16      5.16 o 
   3   1  10        3.75        8.85      5.18 o 
  -5   2  10       18.92       14.54     11.11 o 
  -4   2  10       65.60       72.28     12.00 o 
  -3   2  10       12.09       14.24      3.71 o 
  -2   2  10        0.18       -1.89      6.45 o 
  -1   2  10       22.12       21.53      6.17 o 
   0   2  10      132.98      143.96     16.72 o 
   1   2  10       31.48       27.89      7.37 o 
   2   2  10       18.03       33.37     11.67 o 
   3   2  10        4.84       -2.63      6.19 o 
  -5   3  10       10.44       15.41     11.72 o 
  -4   3  10        6.49        1.18      2.94 o 
  -3   3  10        3.05        1.21      3.36 o 
  -2   3  10      182.31      187.82     29.91 o 
  -1   3  10       61.37       72.82      8.86 o 
   0   3  10       78.26       80.62     16.90 o 
   1   3  10       10.08       11.87      9.01 o 
   2   3  10        2.56       15.12      8.06 o 
   3   3  10        0.10        8.59      5.95 o 
  -4   4  10        0.62       -2.74      3.10 o 
  -3   4  10       31.88       33.28      5.07 o 
  -2   4  10       70.58       70.01      7.24 o 
  -1   4  10       24.51      230.58    152.47 o 
   0   4  10       37.18       33.30      7.53 o 
   1   4  10        9.69       13.96      5.77 o 
   2   4  10        4.16        6.71      6.52 o 
   3   4  10        0.15        6.96      5.02 o 
  -5   5  10       56.22       41.83     14.69 o 
  -4   5  10       37.32       34.89      5.13 o 
  -3   5  10       28.10       31.08      4.54 o 
  -2   5  10       53.17       57.56      5.44 o 
  -1   5  10        7.19       11.98      4.56 o 
   0   5  10       46.98       48.33      6.83 o 
   1   5  10        0.09        2.94      9.95 o 
   2   5  10       14.79       14.12      4.70 o 
   3   5  10        3.73        2.09      4.29 o 
  -4   6  10        4.78        3.66      3.62 o 
  -3   6  10       48.16       43.51      5.16 o 
  -2   6  10       59.72       49.82      4.92 o 
  -1   6  10        9.06        8.34      2.68 o 
   0   6  10        5.59       10.06      6.00 o 
   1   6  10       33.55       29.05      5.91 o 
   2   6  10        3.30        7.35      5.26 o 
   3   6  10       28.62       17.47      6.83 o 
  -4   7  10       52.53       44.53      7.43 o 
  -3   7  10       59.71       45.70      6.75 o 
  -2   7  10        1.59       -2.63      2.63 o 
  -1   7  10       27.09       26.94      3.84 o 
   0   7  10       90.40      102.96     11.98 o 
   1   7  10        2.56       -1.13      4.49 o 
   2   7  10       32.68       22.58      9.17 o 
   3   7  10        0.01       -0.16      4.43 o 
  -4   8  10        4.72       11.18      5.03 o 
  -3   8  10        3.03       13.62      5.90 o 
  -2   8  10        1.69        6.42      5.05 o 
  -1   8  10        5.43        6.17      2.82 o 
   0   8  10       35.16       35.20      4.76 o 
   1   8  10        1.88        5.05      3.94 o 
   2   8  10        0.51        0.84      3.56 o 
  -4   9  10        9.35       12.87      7.12 o 
  -3   9  10        1.81       -3.39      3.39 o 
  -2   9  10        0.92       -1.97      2.88 o 
  -1   9  10        0.84        0.33      2.41 o 
   0   9  10       21.16       25.85      4.42 o 
   1   9  10       69.53       72.37      8.82 o 
   2   9  10       18.59       15.48      5.56 o 
  -4  10  10        0.55        1.73      4.12 o 
  -3  10  10       31.30       36.75      7.78 o 
  -2  10  10       21.85       21.52      5.41 o 
  -1  10  10        4.04        6.52      4.01 o 
   0  10  10        2.22        3.97      3.08 o 
   1  10  10       12.54       14.62      4.88 o 
   2  10  10        6.36       -1.28      4.82 o 
  -3  11  10       81.66       83.40      9.57 o 
  -2  11  10        6.28        4.50      3.28 o 
  -1  11  10        3.63        7.65      5.78 o 
   0  11  10       34.73       28.73      5.31 o 
   1  11  10       55.22       59.86      7.99 o 
   2  11  10        3.19        2.95      5.51 o 
  -3  12  10        2.19        9.74      4.69 o 
  -2  12  10       38.24       29.04      5.77 o 
  -1  12  10      127.10      100.24     11.75 o 
   0  12  10       14.00       18.15      5.85 o 
   1  12  10        5.38       13.30      5.96 o 
  -3  13  10       14.37       17.06      6.41 o 
  -2  13  10        1.06        4.50      4.04 o 
  -1  13  10        0.76       -0.74      4.62 o 
   0  13  10        0.56       -2.83      3.82 o 
   1  13  10        3.72        4.12      4.95 o 
  -2  14  10       12.00        7.68      4.71 o 
  -1  14  10        0.48       -0.69      3.61 o 
   0  14  10       17.32       24.06      6.89 o 
   1  14  10       15.34        9.34      5.32 o 
  -1  15  10        3.34       -0.59      3.96 o 
   0  15  10        0.00        9.05      4.95 o 
  -4   1  11       38.08       26.29      9.49 o 
  -3   1  11       34.98       34.83      6.77 o 
  -2   1  11        4.03       16.27      6.43 o 
  -1   1  11       18.07       20.29      5.35 o 
   0   1  11       20.12       27.95      7.96 o 
   1   1  11        0.08        2.87      6.35 o 
   2   1  11        9.46       18.43      6.89 o 
  -4   2  11        8.84        7.09      4.17 o 
  -3   2  11        0.41        3.82      4.05 o 
  -2   2  11       48.81       47.14      9.61 o 
  -1   2  11       17.61       23.56      5.29 o 
   0   2  11       88.35      109.09     24.05 o 
   1   2  11        0.03        6.14      7.57 o 
   2   2  11       22.82       12.20      7.24 o 
  -4   3  11        4.34        8.77      4.48 o 
  -3   3  11        2.71       -1.63      2.96 o 
  -2   3  11        3.61        5.99      7.63 o 
  -1   3  11      138.58      149.07     16.00 o 
   0   3  11       20.75       46.89      9.78 o 
   1   3  11       14.04       29.34      7.57 o 
   2   3  11        0.02        1.53      4.07 o 
  -4   4  11       26.08       27.71      6.70 o 
  -3   4  11        0.76        0.34     10.01 o 
  -2   4  11       24.96       21.43      4.70 o 
  -1   4  11       56.09       42.96     12.60 o 
   0   4  11        3.56       11.62      9.93 o 
   1   4  11       27.47       39.53     13.71 o 
   2   4  11        0.02        1.11      3.69 o 
  -4   5  11        3.79        5.58      6.20 o 
  -3   5  11        7.01        7.63      5.46 o 
  -2   5  11       68.90       71.96     15.40 o 
  -1   5  11       92.29       90.81      8.02 o 
   0   5  11        0.54       -3.08      4.89 o 
   1   5  11       15.69       24.69      7.76 o 
   2   5  11        0.51        5.40      4.77 o 
  -4   6  11       57.39       48.44     10.47 o 
  -3   6  11        2.19        1.78      4.74 o 
  -2   6  11       59.91       59.99      6.49 o 
  -1   6  11        1.30        2.00      6.24 o 
   0   6  11        4.25        9.26      4.10 o 
   1   6  11        2.59        0.73      3.83 o 
   2   6  11        0.01        1.17      5.03 o 
  -4   7  11       22.05       30.78      8.12 o 
  -3   7  11        5.77       14.50      5.43 o 
  -2   7  11        0.12        5.17      3.95 o 
  -1   7  11       20.85       23.81      4.47 o 
   0   7  11       15.64       30.35      6.82 o 
   1   7  11       14.89       20.56      5.82 o 
   2   7  11        6.02        7.71      5.18 o 
  -4   8  11        0.58       15.66     10.39 o 
  -3   8  11       54.29       50.74      9.20 o 
  -2   8  11       10.14       12.86      5.17 o 
  -1   8  11        0.05       -2.99      2.99 o 
   0   8  11       25.68       25.33      6.33 o 
   1   8  11        0.00        9.67      6.34 o 
   2   8  11        2.56        1.22      4.50 o 
  -3   9  11        4.14        5.97      4.11 o 
  -2   9  11        0.79        5.22      3.53 o 
  -1   9  11        1.95        6.79      8.73 o 
   0   9  11       10.06       21.91      9.96 o 
   1   9  11       57.92       59.85      8.76 o 
   2   9  11        3.63       14.36      6.41 o 
  -3  10  11        8.43       15.80      6.71 o 
  -2  10  11        0.20       -3.27      3.27 o 
  -1  10  11        0.25        1.37      6.62 o 
   0  10  11       24.08       35.48      7.98 o 
   1  10  11        8.13        9.70      6.98 o 
  -3  11  11       46.84       44.61      8.24 o 
  -2  11  11        3.97       10.84      5.37 o 
  -1  11  11       23.04       19.67      8.91 o 
   0  11  11       14.21       12.10      7.24 o 
   1  11  11       74.04       79.40     15.24 o 
  -2  12  11        1.55       -1.87      4.94 o 
  -1  12  11        0.04        0.81      3.81 o 
  -2  13  11       29.98       20.27      8.68 o 
  -1  13  11        0.63       -0.54      3.52 o 
   0  13  11        0.02       -0.48      4.94 o 
  -4   0  12       76.39       73.73     14.24 o 
  -3   0  12       13.34       31.78     10.90 o 
  -2   0  12       27.11       35.22     12.59 o 
  -1   0  12        0.13       19.81      8.19 o 
   0   0  12       13.43       21.24     11.82 o 
   1   0  12        0.49       -3.68      8.24 o 
   2   0  12       34.92       37.57     14.23 o 
  -4   1  12       42.26       33.82      8.81 o 
  -3   1  12        0.06        5.64      5.10 o 
  -2   1  12        5.41       12.39      6.66 o 
  -1   1  12       18.21       29.93     11.54 o 
   0   1  12        0.01       -5.42      8.90 o 
   1   1  12        3.70        8.03      8.50 o 
   2   1  12        0.68        1.45      4.50 o 
  -4   2  12       38.98       40.46      8.25 o 
  -3   2  12        2.78        2.01      4.50 o 
  -2   2  12        6.22        5.83      5.59 o 
  -1   2  12        0.02        4.34      4.42 o 
   0   2  12       32.24       31.40     10.09 o 
   1   2  12       18.30       30.19      9.12 o 
   2   2  12       23.33       32.04     10.29 o 
  -4   3  12        3.17        0.34      4.48 o 
  -3   3  12        2.95       -1.42      4.73 o 
  -2   3  12        0.01        4.00      9.57 o 
  -1   3  12      110.79       98.99     12.95 o 
   0   3  12       10.26        7.28      8.98 o 
   1   3  12       27.94       36.64     10.32 o 
   2   3  12        1.25       10.75      9.77 o 
  -4   4  12        4.69        0.22      4.96 o 
  -3   4  12        3.12        6.17      3.95 o 
  -2   4  12        7.28        7.05      5.47 o 
  -1   4  12        1.35       12.11      5.54 o 
   0   4  12       30.91       38.37     10.47 o 
   1   4  12        2.64       15.10     10.95 o 
   2   4  12        0.46        1.35      4.29 o 
  -3   5  12        1.36        2.06      4.19 o 
  -2   5  12        1.71        2.79      3.37 o 
  -1   5  12        0.14       -5.22      7.37 o 
   0   5  12        9.18       24.87      8.82 o 
   1   5  12       12.89        6.30      9.54 o 
  -3   6  12       10.06        6.52      6.00 o 
  -2   6  12       33.78       23.06      5.85 o 
  -1   6  12       17.57       16.07      6.48 o 
   0   6  12        2.71        1.94      7.06 o 
   1   6  12        0.33        1.29      3.94 o 
  -3   7  12       12.36       19.09      6.04 o 
  -2   7  12       41.08       23.11      6.21 o 
  -1   7  12        0.24        4.82      5.13 o 
   0   7  12        0.87       -1.16      3.29 o 
   1   7  12       17.91       25.40      7.28 o 
  -3   8  12        9.01        8.63      4.96 o 
  -2   8  12        0.47       13.12     11.18 o 
  -1   8  12        2.85       10.32      6.17 o 
   0   8  12        0.93       -1.90      3.55 o 
   1   8  12        0.00       -1.93      4.46 o 
  -3   9  12        0.12        3.92      4.75 o 
  -2   9  12        7.88       13.23      6.17 o 
  -1   9  12        0.18        0.01      3.86 o 
   0   9  12        1.59        0.03      4.37 o 
  -2  10  12       13.36       16.32      5.60 o 
  -1  10  12        2.61        4.66      6.64 o 
   0  10  12        0.17        5.69      5.89 o 
  -1  11  12        1.52       -1.99      4.63 o 
  -3   1  13       18.75        8.79      7.13 o 
  -2   1  13       21.70       32.76     10.15 o 
  -1   1  13        3.37        3.25      4.58 o 
   0   1  13        0.77       -1.84      6.65 o 
   1   1  13        0.03       -4.44      8.12 o 
  -3   2  13        0.00       -3.18      5.47 o 
  -2   2  13        0.73       -4.50      4.95 o 
  -1   2  13        9.14       13.32      6.04 o 
   0   2  13        7.01       12.56      7.92 o 
   1   2  13       16.10        2.64     10.42 o 
  -3   3  13        1.18        2.79      5.11 o 
  -2   3  13        0.01       -3.70      5.29 o 
  -1   3  13       21.17       22.40     14.20 o 
   0   3  13       39.29       45.26     12.24 o 
   1   3  13       13.17       30.12     11.19 o 
  -3   4  13        0.73        2.52      5.67 o 
  -2   4  13        1.93       -2.22      4.41 o 
  -1   4  13        2.87       -1.34      3.95 o 
   0   4  13      127.68      105.71     14.24 o 
  -3   5  13        0.28        2.96      4.55 o 
  -2   5  13       10.36        7.96      4.16 o 
  -1   5  13       52.96       44.17      8.39 o 
   0   5  13        8.45       11.75      8.93 o 
  -2   6  13        0.16        5.59      4.47 o 
  -1   6  13        4.28        3.21      3.75 o 
   0   6  13        0.18        3.04      4.12 o 
  -2   7  13        0.87        4.25      4.46 o 
  -1   7  13        0.72       -1.07      7.01 o 
   0   7  13        4.10       15.73      6.43 o 
  -1   8  13        1.63        6.11      6.64 o 
  -1   0  14        0.53        0.92      6.65 o 
  -1   1  14        0.79        9.05      6.67 o 
                                                 
